# Supplementary material for: Dynamic changes of the gut microbial colonization in preterm infants with different time points after birth
Source: Front Microbiol. 2023 Feb 17;14:1078426. doi: 10.3389/fmicb.2023.1078426 (PMC9983350; doi:10.3389/fmicb.2023.1078426)
Supplement: Supplementary file 1 [file Data_Sheet_1.ZIP]

Archive with 7 entries (7 files):
- Supplementary  Table 1.xlsx
- Supplementary  Table 2.xlsx
- Supplementary  Table 3.xlsx
- Supplementary  Table 4.xls
- Supplementary  Table 5.xlsx
- Supplementry Table 6.xls
- Supplementary Figures.docx
