# Supplementary material for: Dynamic changes of the gut microbial colonization in preterm infants with different time points after birth
Source: Front Microbiol. 2023 Feb 17;14:1078426. doi: 10.3389/fmicb.2023.1078426 (PMC9983350; doi:10.3389/fmicb.2023.1078426)
Supplement: Supplementary file 1 [file Data_Sheet_1.ZIP › Supplementary Table 1.xlsx]

## Sheet: Basic information
S.NO	Hospital number	Name	Date of Birth	Admission time	Sex	gestational age	gestational age	multiple births	birth weight	age of admission	Admission diagnosis	Discharge diagnosis	The number of days in hospital	way of birth	birth status	maternal infection	premature rupture of membranes	Prenatal fever	prenatal antibiotics素	diabetes	hypertension		Antibiotics before D1	D1	Antibiotics before D7	D7	Antibiotics before D14	D14	Antibiotics before D21	D21	Antibiotics before D28	D28	Antibiotics before D35	D35	Antibiotics before D42	D42
1	171202	Cai Yongzhi's Daughter	2017.10.3 15:23	2017.10.3 15:44	F	31	2	1	1320		1.premature baby；2.very low birth weight infant；3.neonatal infection？	1.premature baby；2.very low birth weight infant；3. Neonatal infection；4. Neonatal pneumonia；5.myocardial damage；6.hypoalbuminemia；7.hypocalcemia；8. neonatal anemia(severe)；9.status ileus；10.neonatal . cholestasis	79	natural delivery		N	5d+	N	N	Y	N		Meropenem	10.3	Meropenem Vancomycin	10.9	Vancomycin	10.16	N	10.23	N	10.3
2	166867	Chen Yuping's Son	2017-07-29 08:39:00	2017-07-29 11:23:00	M	30	3	1	1360	2 hours	1.Preterm infants (suitable for gestational age infants) 2.very low birth weight infant 3.neonatal respiratory distress syndrome	1.Premature infants (suitable for gestational age infants) 2.very low birth weight infant 3.neonatal respiratory distress syndrome 4.neonatal infection 5.fungal sepsis 6.hypocalcemia 7.Neonatal anemia (moderate) 8.Patent ductus arteriosus 9.Central atrial septal defect (foramen ovale)	44	natural delivery		N	N	N	N	N	N			7.29		8.4		8.11		8.18		8.25		9.1		9.8
3	160380	Gong Xi's Son	2017-04-20 16:17:00	2017-04-20 16:46:00	M	30	1	1	1140	29 minutes	1.Premature infants (suitable for gestational age infants) 2.low birth weight infant 3.Neonatal Respiratory Distress Syndrome	1.Premature infants (suitable for gestational age infants)；2.low birth weight infant 3. Neonatal Respiratory Distress Syndrome；4、neonatal infection； 5、neonatal hyperbilirubinemia；6、hypoalbuminemia；7、 neonatal anemia；8、retinopathy of prematurity；	48	cesarean section		History of Staphylococcus epidermidis infection in the genital tract	30d	N	Cefazolin 7d	N	N			4.2	Meropenem Vancomycin	4.26		5.3		5.10		5.17	Meropenem	5.24		5.31
4	162312	Guo Liman's Son	2017-05-21 11:05:00	2017-05-21 12:17:00	M	29	0	1	1290	more than 1 hour	1.premature baby 2.Very low birth weight infants 3.tumor producing	1.premature baby 2.very low birth weight infant 3.neonatal respiratory distress syndrome 4.neonatal infection 5.hypocalcemia 6.hypoalbuminemia 7.neonatal jaundice 8.Neonatal anemia (severe) 9.tumor producing10.neonatal bronchopulmonary dysplasia11. hydrocele	42	natural delivery		N	N	N	N	N	N			5.21	Piperacillin-tazobactam laoxef	5.27	laoxef Meropenem	6.3		6.10		6.17		6.24		7.1
5	161332	Huang Guifei's Son	2017-05-07 03:05:00	2017-05-07 03:56:00	M	29	6	2	1440	51 minutes	1.Severe neonatal asphyxia (after resuscitation) 2.neonatal respiratory distress syndrome 3.Preterm infants (suitable for gestational age infants) 4.very low birth weight infant 5.twin fetuses (big)	1.Severe neonatal asphyxia (after resuscitation) ；2.neonatal respiratory distress syndrome ；3.Preterm infants (suitable for gestational age infants) ；4.very low birth weight ；5.twin fetus (big)；6.neonatal infection； 7. Neonatal hypoglycemia；8.myocardial damage；9.Neonatal anemia (severe)；10.neonatal hypoalbuminemia；11. Neonatal pathological jaundice.	45	cesarean section		N	N	N	N	Y	N			5.7	Laoxazepam (1d) Meropenem Piperacillin Sulbactam	5.13		5.20		5.27		6.3	laoxef（1d）	6.10	Laoxazepam (1d) Meropenem	6.17
6	167063	Jane Lijuan (son)	2017-07-31 22:03:00	2017-07-31 22:31:00	M	28	5	1	1150	20 minutes	1.Severe neonatal asphyxia (after resuscitation) 2.premature baby 3.very low birth weight infant	1.Severe neonatal asphyxia (after resuscitation)2.premature baby3. very low birth weight infants 4、myocardial damage 5.neonatal jaundice 6.hypocalcemia 7. Hypoproteinemia 8.neonatal infection 9.Neonatal anemia (severe)10.respiratory alkalosis11、congenital heart disease		cesarean section	Amniotic fluid III degree	Candida infection of the genital tract Outpatient examination after premature rupture of membranes WBC23.92*10E9/L,CRP15.2mg/L,PCT 0.06ng/ml	4d+	N	Clotrimazole Seizure Treatment	N	N			7.31	Meropenem Vancomycin	8.6	laoxef	8.13	Meropenem	8.20	Meropenem	8.27		9.3		9.10
7	162209	Li Yuxian's Daughter	2017-05-18 21:03:00	2017-05-18 21:35:00	F	30	2	1	1270	32 minutes	1.Neonatal mild asphyxia；2.premature baby；3.very low birth weight	1、premature baby；2、very low birth weight infant；3、Mild asphyxia in newborn；4、neonatal anemia；5、neonatal infection；6、premature baby retinopathy；7、Patent ductus arteriosus；8、Patent foramen ovale； 9、hypoalbuminemia；10、myocardial damage；11、Hypokalemia； 12、hypocalcemia	51	cesarean section		N	N	N	N	N	Y			5.18	Piperacillin Sulbactam	5.24	Piperacillin Sulbactam	5.31	cefoperazone sulbactam	6.7	Vancomycin Meropenem	6.14	Meropenem	6.21	Meropenem	6.28
8	162065	Li Peiyi's elder daughter	2017-05-16 18:01:00	2017-05-16 18:47:00	F	29	0	2	1190	25 minutes	1.premature baby 2.neonatal respiratory distress syndrome 3.very low birth weight infant 4.twin fetuses	1.premature baby；2.neonatal respiratory distress syndrome；3.very low birth weight；4.The size of twin fetuses；5.neonatal pathological jaundice； 6.neonatal hypoglycemia；7.neonatal anemia；8.Cholestasis；9.neonatal infection；10.neonatal bronchopulmonary dysplasia；11、Patent ductus arteriosus；12、retinopathy of prematurity	53	cesarean section		recent pneumonia	N	N	N	N	N			5.16	laoxef Piperacillin Sulbactam	5.22	laoxef Piperacillin Sulbactam	5.29	laoxef	6.5	Meropenem Vancomycin	6.12	Meropenem Vancomycin	6.19	Vancomycin	6.26
9	162064	Li Peiyi's yunger daughter	2017-05-16 18:03:00	2017-05-16 18:46:00	F	29	0	2	1380	25 minutes	1.premature baby 2.Neonatal asphyxia (mild) 3.neonatal respiratory distress syndrome4.very low birth weight infant 5. twin fetuses	1.premature baby；2.Neonatal asphyxia (mild)；3.neonatal respiratory distress syndrome；4.very low birth weight；5.twin fetuses； 6.neonatal infection；7.Patent ductus arteriosus；8.neonatal hypoglycemia；9. Neonatal pathological jaundice；10.neonatal bronchopulmonary dysplasia 11、Bilateral indirect inguinal hernia 12、Retinopathy of prematurity zone 2-3 stage 1。	74	cesarean section		recent pneumonia	N	N	N	N	N			5.16	laoxef Piperacillin Sulbactam	5.22	Piperacillin Sulbactam Meropenem	5.29	laoxef	6.5	laoxef Meropenem Vancomycin	6.12	Meropenem Vancomycin	6.19	Vancomycin	6.26
10	170950	Liang Qiongmu's Daughter	2017-09-27 07:38:00	2017-09-27 08:12:00	F	31	4	2	1540	30 minutes	1.Preterm infants (suitable for gestational age infants） 2.low birth weight infant 3.twin fetuses (small) 4.Neonatal Respiratory Distress Syndrome	1.Premature infants (suitable for gestational age infants) 2.low birth weight infant 3.twin fetus (small) 4.neonatal respiratory distress syndrome 5.neonatal jaundice 6.hypocalcemia 7. Neonatal anemia (moderate) 8.neonatal infection	27	cesarean section		N	2h	N	N	N	N			2017.9.27	Piperacillin Sulbactam	2017.10.3		2017.10.10	Piperacillin Sulbactam	2017.10.17	Piperacillin Sulbactam	2017.10.24
11	170951	Liang Qiongmu's son	2017-09-27 11:41:00	2017-09-27 08:14:00	M	31	4	2	1630	30 minutes	1.Preterm infants (suitable for gestational age infants) 2. low birth weight infants 3.twin fetuses (big) 4. Neonatal respiratory distress syndrome	1.Premature infants (suitable for gestational age infants) 2.low birth weight infant 3.twin fetuses (big) 4.neonatal jaundice 5.hypocalcemia 6.Neonatal anemia (moderate) 7.neonatal infection 8.Central atrial septal defect (foramen ovale)	34	cesarean section		N	2h	N	N	N	N			2017.9.27	Piperacillin Sulbactam	2017.10.3		2017.10.10	Meropenem	2017.10.17	Meropenem	2017.10.24		10.31
12	160237	Wang Hongyu's daughter	2017-04-18 21:38:00	2017-04-18 23:00:00	F	29	2	1	1400	26 minutes	1.premature baby 2.severe neonatal asphyxia 3.neonatal respiratory distress syndrome 4.Very low birth weight infants 5.Neonatal infection	1.premature baby 2.severe neonatal asphyxia 3.neonatal respiratory distress syndrome 4.very low birth weight infant 5.neonatal infection 6.myocardial damage 7.neonatal pathological jaundice 8.Neonatal anemia (severe) 9.Cholestasis 10.Respiratory failure 11.neonatal bronchopulmonary dysplasia 12.hypoalbuminemia 13. Neonatal gastroesophageal reflux	52	cesarean section		N	8d+	N	N	N	N			4.18	laoxef Piperacillin-tazobactam	4.27	Piperacillin-tazobactam	5.1	Meropenem	5.8	Meropenem	5.15	Meropenem	5.22	laoxef	5.29

## Sheet: D1 test result
D1
				blood gas																																								Coagulation					blood routine
				PH	PCO2	PO2	SO2%	FiO2	Beb	GLU	K	Na	Cl	Ca	CO2CP	PO4	UA	BUN	Cr	ALT	AST	r-GT	TP	Alb	AKP	PA	TBIL	DBIL	TBA	CK	CKMB	LD	a-HBD	CH	TG	HDL-C	LDL-C	hs-CRP	CYS-C	RBP	ApoA1	ApoB	Lp(a)	PT	INR	APTT	TT	FIB	RBC
S.NO	Hospital number	Name	Date		Kpa	Kpa	%	%	mmol/L	mmol/L	mmol/L	mmol/L	mmol/L	mmol/L	mmol/L	mmol/L	umol/L	mmol/L	umol/L	U/L	U/L	U/L	g/L	g/L	U/L	g/L	umol/L	umol/L	umol/L	U/L	U/L	U/L	U/L	mmol/L	mmol/L	mmol/L	mmol/L	mg/L	mg/L	mg/L	g/L	g/L	mg/L	s		s	s	g/L	10E12/L
	171202	Cai Yongzhi's Daughter	2017.10.3	7.521	3.57	17.7	98.9	41	1.1	1.11	4.56	1.36.77	104.99	2.34	20.69	1.98	197.53	2.81	45.21	2.74	28.77	208.67	45.05	32.39	268.04	0.12	46.21	9.27	33.7	370.26	187.58	457.66	253.08	3.13	0.25	1.35	2.01	0.05	2.25	29.4	0.85	0.42	20.99	15.29	1.28	60.79	12.83	1.79	4.355
	166867	Chen Yuping's Son	2017.7.29	7.217	8.24	8.33	86.4	50	-3.2	2.52	4.97	137.7	102.74	1.36	21.08	3.06	722.82	8.1	99.22	8.37	104.45	322.32	42.93	31.41	428.09	0.11	103.73	12.28	40.74	482.56	40.31	1256.69	718.93	2.01	0.37	0.89	1.07	0.53	2.11	24.2	0.85	0.4	20.75	17.09	1.46	56.92	13.84	1.46	4.959
	160380	Gong Xi's Son	2017.4.20	7.24	8.44	8.89	88.8	53	0.7	4.51	4.41	137.94	107.19	2.16	24.49	2.75	238.16	2.54	50.43	4.54	58.78	416.12	39.34	27.22	432.3	0.14	40.98	11.51	10.92	436.51	504.41	636.33	404.42	1.46	0.3	0.73	0.86	0.05	2.19	14.29	0.63	0.26	31.91						4.651
	162312	Guo Liman's Son	2017.5.21	7.318	6.56	11.28	95.4	49	-0.5	5.2	5.23	133.44	105.98	1.98	21.14	1.89	274.13	2.56	56.8	2.27	32.42	163.42	36.91	24.17	216.94	0.08	69.88	9.45	6.92	92.27	78.04	414.28	232.73	3.49	0.44	0.82	2.6	5.41	1.88	18.97	0.49	0.73	43.52	1.12	0.98	51.55	13.66	4.72	4.032
	161332	Huang Guifei's Son	2017.5.7	7.153	7.76	7.8	82	33	-7.5	1.3	4.41	137.82	103.81	2.09	19.95	2.35	812.07	5.97	84.46	5.57	73.02	209.36	26.29	18.55	257.75	0.03	33.26	11.03	17.01	411.95	513.74	1000.53	517.98	0.82	0.53	0.38	0.65	0.16	1.88	4.69	0.33	0.18	31.62	39.53	3.87	163.05	22.2	＜0.7	2.61
	167063	Jane Lijuan (son)	2017.7.31	7.496	4.74	45.97	99.9	20.9	5.2	6.14	5.61	140.96	105.81	1.61	18.35	3.33	440.02	5.16	71.13	1.77	28.29	91.03	39.37	26.76	315.84	0.07	71.77	9.9	13.43	196.04	20.58	427.37	242.72.01	2.01	0.38	0.94	1.06	4.85	1.69	13.2	0.75	0.29	19.06	13.84	1.15	54.08	12.22	4.6	4.31
	162209	Li Yuxian's Daughter	2017.5.19	7.376	5.28	10.56	95.3	51	-1	6.26	4.23	140.28	109.27	2.08	17.55	2.03	454.84	4.6	66.16	5.09	41.17	124.79	37.41	24.67	123.36	0.07	39	8.56	5.67	275.77	242.6	635.46	356.45	2.03	0.48	0.75	1.28	0.06	1.62	15.98	0.57	31	23.59	14.73	1.23	50.96	12.54	2.3	3.7
	162065	Li Peiyi's elder daughter	2017.5.16	7.294	7.14	14.7	97.5	20.9	-0.5	1.66	3.97	139.53	108.53	2.18	22.06	2.4	308.13	1.41	48.24	4.61	33.76	183.6	38.64	26.18	191.13	0.08	43.27	10.57	16.35	442.84	263.47	401.93	241.68	2.57	0.29	0.95	1.66	0.06	1.26	10.07	0.69	0.39	12.07						3.956
	162064	Li Peiyi's yunger daughter	2017.5.16	7.247	7.51	10.47	92.8	49	-2.8	0.93	3.95	138.5	108.99	2.09	20.63	2.51	310.64	1.59	52.7	7.02	61.65	239.71	35.11	25.09	227.06	0.07	42.23	12.16	18.42	424.61	293	523.89	318.01	1.34	0.31	0.79	0.66	0.06	1.39	7.49	0.59	0.2	8.2	21.17	1.88	97.88	14.43	1.1	4.615
	170950	Liang Qiongmu's Daughter	2017.9.27	7.3513.7	6.7	18.71	98.8	40	2.2	7.28	5.29	140.51	104.92	1.93	24.7	4.2	340.01	3.58	66.6	4.26	53.61	72.73	41.08	28.61	294.94	0.09	49.49	10.03	4.7	323.47	90.07	668.92	424.99	2.87	0.24	1.25	1.54	0.31	1.75	8.4	0.93	0.41	21.93	15.26	1.28	48.99	11.95	1.66	4.389
	170951	Liang Qiongmu's son	2017.9.27	7.375	7.04	11.49	95.8	40	5.2	5.82	4.65	143.86	106.6	2.01	26.5	3.39	3.94	328.66	65.66	3.85	36.91	123.15	42.19	28.83	266.17	0.08	59.12	11.2	8.19	163.7	48.44	484.54	283.19	3.29	0.23	1.44	1.73	0.12	1.9	9	0.96	0.37	22.14	14.96	1.25	47.76	13.68	1.59	3.998
	160237	Wang Hongyu's daughter	2017.4.18							1.96	3.98	137.05	108.18	2.31	20.83	2.41	2.48	2.48	45.52	0.28	28.3	771.42	28.53	28.32	256.77	0.09	52.31	12.07	14.76	292.38	292.11	388.49	205.75	1.66	0.15	1	0.88	0.1	1.65	15.55	0.67	0.26	8.2	17.63	1.52	68.33	14.31	1.17	4.402
[truncated: 11 more columns]

## Sheet: D7 test result
D7
			Date	blood gas																																								Coagulation					blood routine
S.NO	Hospital number	Name		PH	PCO2	PO2	SO2%	FiO2	Beb	GLU	K	Na	Cl	Ca	CO2CP	PO4	UA	BUN	Cr	ALT	AST	r-GT	TP	Alb	AKP	PA	TBIL	DBIL	TBA	CK	CKMB	LD	a-HBD	CH	TG	HDL-C	LDL-C	hs-CRP	CYS-C	RBP	ApoA1	ApoB	Lp(a)	PT	INR	APTT	TT	FIB	RBC
	171202	Cai Yongzhi's Daughter	2017.10.11	7.458	3.41	15.28	98.4	20.9	-4.2	4.76	4.43	143.38	113.18	1.96	20.36	2.12	150.09	2.19	136.76	6.47	13.32	83.7	47.21	29.06	252.9	0.12	101.29	12.37	9.72			409.54		3.72	1.2	1.01	2.73	0.08	2.55	27.4	0.85	0.6	26.2	15.15	1.27	59.94	13.37	1.62	2.177
	166867	Chen Yuping's Son	2017.8.7							6.49	4.4	140.66	108.82	2.49	24.21	1.71	130.1	2.29	88.1	6.65	17.82	126.28	42.06	29.85	410.39	0.1	112.79	12.95	60.21			315.2		3.44	1.07	0.86	2.44	0.15	2.39	22.7	0.92	0.72	41.41						3.817
	160380	Gong Xi's Son	2017.4.27							4.69	4.93	143.03	113.55	2.07	16.2	1.65	212.72	7.17	81.18	3.39	27.76	116.83	41.77	30.8	341.44	0.09	112.62	8.57	22.47	41	18.82	583.78	395.07	2.33	1.42	0.48	1.8	0.12	2	20.45	0.67	0.41	29.88						3.865
	162312	Guo Liman's Son	2017.5.26							4.28	3.89	146.85	114.84	1.95	19.04	1.82	120	3.78	100.46	4.73	21.75	89.13	39.84	26.45	265.96	0.09	168.74	11.6	9.61			442.85		3.92	0.78	0.91	2.94	1.07	1.9	13.2	0.62	0.81	34.94	14.96	1.25	61.86	15.58	2.74	3.345
	161332	Huang Guifei's Son	2017.5.12							3.55	3.34	140.14	112.08	2.31	17.28	1.62	203.18	1.5	64.79	9.87	35.61	117.58	43.49	32.84	361.933	0.07	172.29	14.44	36.09	97.15	30.69	681.5	486.81	2.09	0.5	0.75	1.24	0.31	1.72	12.57	0.56	0.35	33.79	14.62	1.22	51.05	12.58	1.84	3.331
	167063	Jane Lijuan (son)	2017.8.7	7.46	4.4	12.31	97.6	29	29	2.78	3.62	146.96	116.04	0.71	21.09	1.34	2.24	116.59	97.64	2.95	16.72	47.43	42.4	29.75	203.41	0.08	86.64	13.74	21.67	340.52	19.5	433.04	271.08	1.69	1.11	0.82	1.01	1.35	1.71	9.9	0.84	0.31	23.78	15.8	1.34	66.16	13.12	2.4	2.516
	162209	Li Yuxian's Daughter	2017.5.23							3.38	2.27	144.53	103.97	1.66	21.2	3.14	131.58	2.49	51.47	5.01	16.99	91.7	44.91	32.4	136.78	0.1	171.18	20.39	10.6	335.76	49.4	688.69	404.43	2.39	0.6	1.1	1.5	1.9	1.28	13.6	0.77	0.34	61.88	15.66	1.32	55.89	13.06	1.93	3.617
	162065	Li Peiyi's elder daughter	2017.5.22							3.23	3.72	139.93	105.98	2.41	21	1.61	108.22	1.8	62.44	6.68	17.13	94.55	55.47	35.65	194.25	0.1	106.2	17.77	23.29			320.97		2.46	0.4	0.9	1.65	1.46	1.53	6.2	0.84	0.45	8.05	14.51	1.21	52.37	12.7	2.19	2.662
	162064	Li Peiyi's yunger daughter	2017.5.23							2.43	4.43	139.76	104.69	2.24	25.51	1.27	105.06	3.44	57.57	3.07	12.68	86.39	48.21	30.54	202.96	0.07	112.15	18.14	18.91			350.08		2.03	0.63	0.79	1.35	0.28	1.46	4.4	0.7	0.39	18.14						3.012
	170950	Liang Qiongmu's Daughter	2017.10.3							4.09	4.08	144.02	111.26	2.25	18.74	1.76	108.72	1.09	61.69	5.91	14.75	53.46	44.1	30.81	269.16	0.09	110.5	13.08	32.9			400.69		3.5	1.42	1.07	2.5	0.2	1.89	13.1	0.94	0.49	36.97						3.37
	170951	Liang Qiongmu's son	2017.10.3							3.94	4.18	143.44	114.11	2.31	17.73	0.57	101.94	1.99	57.74	7.09	21.7	74.7	41.89	28.25	228.09	0.07	134.32	11.47	45.05			437.76		3.19	1.03	1.21	2.24	0.27	1.95	13.9	1	0.47	38.74						3.004
	160237	Wang Hongyu's daughter	2017.4.26	7.362	5.87	13.06	97.3	30	-0.3	3.57	4.79	140.15	111.02	2.37	20.43	1.71	109.49	4.29	58.84	3.1	32.75	223.5	50.7	34.96	318.43	0.1	173.12	11.81	32.08			484.53		1.55	0.23	0.7	0.83	0.4	1.77	12.78	0.63	0.27	14.59						3.33
[truncated: 11 more columns]

## Sheet: D14 test result
D14
			Date	blood gas																																								Coagulation					blood routine
S.NO	Hospital number	Name		PH	PCO2	PO2	SO2%	FiO2	Beb	GLU	K	Na	Cl	Ca	CO2CP	PO4	UA	BUN	Cr	ALT	AST	r-GT	TP	Alb	AKP	PA	TBIL	DBIL	TBA	CK	CKMB	LD	a-HBD	CH	TG	HDL-C	LDL-C	hs-CRP	CYS-C	RBP	ApoA1	ApoB	Lp(a)	PT	INR	APTT	TT	FIB	RBC
	171202	Cai Yongzhi's Daughter	2019.10.16							6.72	4.78	137.24	108.27	2.61	21.07	1.75	196.26	5.04	120.22	4.93	12.68	67.71	50.25	34.05	252.33	0.11	81.47	10.39	36.95			274.17		4.32	1.14	0.94	3.13	0.38		24.4	0.94	0.77	19.63						3.13
	166867	Chen Yuping's Son	2017.8.12							6.02	4.58	136.8	108.3	2.41	21.67	1.82	122.15	1.73	64.16	5.17	16.14	83.93	38.91	28.59	430.36	0.1	81.9	11.13	74.69			243.66		2.33	0.81	0.79	1.6	0.48	2.29	19.4	0.81	0.44	48.57						3.28
	160380	Gong Xi's Son	2017.5.5							4.63	5.01	140.82	112.22	2.55	17.92	1.14	145.49	4.11	69.7	2.38	14.47	73.87	53.4	35.84	584.49	0.11	101.11	15.88	32.74	89.95	35.13	362.96	237.17	2.5	0.29	0.85	1.61	0.18	2.23	0.91	0.71	0.38	29.29						3.051
	162312	Guo Liman's Son	2017.6.4																																														2.747
	161332	Huang Guifei's Son	2017.5.20							3.67	3.84	142.47	111.17	2.44	17.95	1.59		1		7.01	19.65	117.16	42.09	28.81	363.57	0.06	155.11	15.99	50.03																				3.5
	167063	Jane Lijuan (son)	2017.8.13	7.451	5.15	9.14	94.2	37	3.8	6.15	4.59	142.9	113.06	2.52	22.02	1.78	108.09	0.57	78.68	4.25	13.81	37.46	43.57	27.94	278	0.05	112.68	13.73	108.8			262.99		2.49	1.15	0.78	1.7	0.48	2.22	9	0.84	0.49	25.11						3.596
	162209	Li Yuxian's Daughter	2017.5.31	7.507	3.92	13.44	98.4	29	1.8	4.32	4.48	139.58	108.55	2.45	21.04	1.56	136.2	1.08	62.41	4.99	10.51	74.61	48.37	29.39	166.19	0.09	59.33	13.04	33.33			289.84		2.99	0.59	1.01	1.93	0.17	2.07	13.6	0.83	0.45	29.73	14.33	1.19	52.13	13.42	1.62	3.46
	162065	Li Peiyi's elder daughter	2017.5.30							5.04	4.5	138.5	106.61	2.37	22.54	1.57	116.51	1.13	49.65	4.38	27.37	58.79	50.62	30.2	219.5	0.06	90.62	10.76	66.06			324.8		3.23	1.23	0.72	2.25	0.31	1.46	31.1	0.69	0.72	21.68						3.21
	162064	Li Peiyi's yunger daughter	2017.5.30							4.19	3.73	141.36	104.44	2.44	28.99	1.5	110.64	0.9	52.08	4.78	13.01	54.3	49.44	31.91	248.82	0.09	81.55	14.78	12.39			259.71		2.14	0.92	0.67	1.42	0.12	1.58	4.5	0.63	0.39	9.54	16.98	1.45	68.1	13.44	1.42	3.228
	170950	Liang Qiongmu's Daughter	2017.10.9							4.87	4.93	138.39	107.31	2.31	21.22	2.18	128.58	1.33	49.71	5.82	18.18	41.07	43.58	30.3	335.72	0.08	134.64	13.07	12.05			278.17		2.61	0.63	1.15	1.42	1.28	2.21	17.5	0.93	0.43	43.96						2.871
	170951	Liang Qiongmu's son	2017.10.9							3.97	5.04	137.64	105.35	2.43	22.6	1.83	148.3	3.2	42.9	5.11	21.68	102.84	46.25	29.59	362.28	0.06	141.31	13.16	48.25			301.41		3.86	0.58	1.33	2.76	0.8	2.1	12.1	1.04	0.7	100.41						2.716
	160237	Wang Hongyu's daughter	2017.5.2							4.96	3.16	141.61	108.01	2.39	22.94	1.53	107.88	1.68	51.63	2.92	18.44	139	46.74	32.67	343.95	0.08	116.61	14.67	22.93			281.49		1.66	0.3	0.64	1.01	0.14	1.78	10.76	0.53	0.33	11.47	17.19	1.47	66.35	12.91	1.87	2.973
[truncated: 11 more columns]

## Sheet: D21 test result
D21
			Date	blood gas																																								Coagulation					blood routine
S.NO	Hospital number	Name		PH	PCO2	PO2	SO2%	FiO2	Beb	GLU	K	Na	Cl	Ca	CO2CP	PO4	UA	BUN	Cr	ALT	AST	r-GT	TP	Alb	AKP	PA	TBIL	DBIL	TBA	CK	CKMB	LD	a-HBD	CH	TG	HDL-C	LDL-C	hs-CRP	CYS-C	RBP	ApoA1	ApoB	Lp(a)	PT	INR	APTT	TT	FIB	RBC
	171202	Cai Yongzhi's Daughter	2017.10.23							4.17	4.46	137.41	103.41	2.55	25.86	1.48	102.08	7.02	67.87	6.19	15.4	294.58	59.83	34.7	293.04	0.11	28.36	10.31	99.53			255.62		3.95	0.56	1.13	2.49	1.23	2.33	26.4	1.02	0.57	14.8	12	0.91	41.3	11.82	3.41	3.153
	166867	Chen Yuping's Son	2017.8.18							5.1	4.66	138.62	108.99	2.46	24.25	1.46	130.8	1.84	63.75	5.81	14.93	73.97	44.26	28.17	396.94	0.11	42.4	9.89	101.38			227.75		2.45	1.3	0.5	1.68	1.86	1.99	24.5	0.67	0.54	42.84						3.726
	160380	Gong Xi's Son	2017.5.10							4.32	4.12	141.43	113.94	2.45	19.88	0.99	211.55	5.63	63.47	3.9	17.98	52.34	47.13	31.48	787.75	0.11	8.62	14.03	32.4			340.15		2.66	1.02	0.63	2	0.08	2.21	17.87	0.53	0.44	39.82						3.508
	162312	Guo Liman's Son	2017.6.7							5.47	4.47	136.57	105.01	2.91	26.17	0.87	103.52	4.11	49.01	2.35	15.77	95.78	41.89	28.13	759.21	0.11	89.12	15.71	41.5			216.76		3.64	1.56	0.64	2.78	0.07	2.01	16.5	0.51	0.64	9.54						2.545
	161332	Huang Guifei's Son	2017.5.25							5.58	3.25	140.14	107.03	2.41	21.41	1.78	109.22	0.85	41.9	4.91	12.23	89.57	44.44	27.31	357.1	0.04	93.51	13.46	32.09	58.3	34.36	268.79	193.79	2.8	1.65	0.54	2.06	2.51	1.76	15.1	0.44	0.66	88.55						3.698
	167063	Jane Lijuan (son)	2017.8.21	7.41	5.85	13.77	97.8	25	3.7	4.74	3.38	136.9	107.54	2.48	24.1	1.23	101.53	2.46	55.23	6.54	36.9	99.78	51.14	29.96	269.09	0.1	39.08	17.5	90.11			338.69		3.34	2.29	0.78	2.21	1.57	1.89	19	0.1	0.65	88.05						3.496
	162209	Li Yuxian's Daughter	6.4/6.10
	162065	Li Peiyi's elder daughter	2017.6.5							5.96	4.82	135.72	101.05	2.49	28.96	1.09	83.25	1.09	40.73	4.78	21.33	62.26	50.04	28.14	354.99	0.06	19.99	4.4	37.64			264.56		3.78	0.95	0.67	0.76	0.49	1.58	9.1	0.65	0.73	28.42						3.218
	162064	Li Peiyi's yunger daughter	2017.6.5							5.66	3.66	140.28	105.78	2.39	29.36	1.15	95.86	1	49.13	4.2	13.01	35.19	44.44	26.76	327.1	0.07	52.7	13.74	13.09			253.47		2.03	0.7	0.49	1.43	0.23	1.67	9.9	0.5	0.4	8.05						3.182
	170950	Liang Qiongmu's Daughter	2017.10.19																																			0.2											3.484
	170951	Liang Qiongmu's son	2017.10.17																																			45.06											3.32
	160237	Wang Hongyu's daughter	2017.5.9							5.3	3.94	139.63	106.66	2.33	26	1.27		1.16		3.96	16.94	86.65	45.09	27.93	542.74	0.08			61.77									0.12						15.29	1.29	52.62	13.74	1.53	3.13
[truncated: 12 more columns]

## Sheet: D28 test result
D28
			Date	blood gas																																								Coagulation					blood routine
S.NO	Hospital number	Name		PH	PCO2	PO2	SO2%	FiO2	Beb	GLU	K	Na	Cl	Ca	CO2CP	PO4	UA	BUN	Cr	ALT	AST	r-GT	TP	Alb	AKP	PA	TBIL	DBIL	TBA	CK	CKMB	LD	a-HBD	CH	TG	HDL-C	LDL-C	hs-CRP	CYS-C	RBP	ApoA1	ApoB	Lp(a)	PT	INR	APTT	TT	FIB	RBC
	171202	Cai Yongzhi's Daughter	2017.10.30							4.91	3.9	135.95	108.04	2.53	21.13	1.44	99.68	7.73	55.1	3.51	13.73	219.71	63.87	33.3	327.35	0.12	31.92	12.86	75.19			231.14		4.17	1.01	1.01	2.69	0.2	2.23	26.2	0.93	0.56	37.66						2.53
	166867	Chen Yuping's Son	2017.8.25							5.28	4.68	137.15	105.51	2.44	21.38	1.86	108.69	1.72	50.99	5.99	19.12	41	42.07	28.66	391.08	0.12	27.88	10.7	52.53			238.1		1.47	0.34	0.57	0.8	0.11	1.99	26.5	0.58	0.28	46.54						3.241
	160380	Gong Xi's Son	2017.5.16							4.73	4.11	135.64	106.67	2.47	20.48	0.92		6.25		2.33	13.47	38.93	43.43	30.12	965.84	0.1			42.13																				3.076
	162312	Guo Liman's Son	2017.6.16							5.24	4.28	138.28	104.2	2.49	26.96	1.05	143.2	1.38	47.65	4.32	21.09	93.5	41.06	28.85	1143.62	0.09	114.43	17.16	48.99			221.14		2.7	1.25	0.61	2.08	0.13	2.04	15.3	0.66	0.44	11.62						3.941
	161332	Huang Guifei's Son	2017.6.2							4.56	4.27	131.81	104.29	2.38	20.87	1.7		0.8		3.22	18.99	126.22	52.05	26.58	452.33	0.05			50.5									0.33											3.026
	167063	Jane Lijuan (son)	2017.8.26							5.32	4.71	137.75	103.93	2.9	37.06	1.23	115.92	0.75	52.1	4.87	23.15	68.81	59.05	32.75	428.79	0.12	30.09	11.71	82.35			279.01		3.59	0.77	1.16	2.33	0.19	2.39	18.1	1.01	0.53	87.48						3.725
	162209	Li Yuxian's Daughter	2017.6.13																																														3.016
	162065	Li Peiyi's elder daughter	2017.6.12	7.465	6.19	9.31	94.5	41	9.8	5.07	4.32	134.36	98.4	2.42	26.47	1.24	86.63	1.24	32.66	6.08	15.37	64.63	53.6	30.22	314.02	0.09	15.81	8.59	50.4			178.03		3.38	0.77	0.74	2.45	1.07	1.71	17.7	0.72	0.63	41.1						2.606
	162064	Li Peiyi's yunger daughter	2017.6.12	7.431	6.55	8.66	92.6	37	8.4	4.62	4.23	136.64	101.54	2.64	25.96	1.42	86.91	2.47	40.1	6.51	14.72	31.69	51.89	30.6	319.86	0.1	29.92	10.55	20.19			261.4		2.24	0.84	0.58	1.56	0.13	1.79	17	0.58	0.38	8.05						3.613
	170950	Liang Qiongmu's Daughter	-
	170951	Liang Qiongmu's son	2017.10.20							3.67	5.21	138.9	107.76	2.46	19.75	1.88	124.35	2.47	29.49	7.55	23.86	187.06	49.13	32.99	640.2	0.08	63.43	12.86	69.61			267.35		3.16	0.92	1.29	1.72	6.56	1.81	11.7	1.02	0.46	58.59						3.4
	160237	Wang Hongyu's daughter	2017.5.14	7.442	4.33	7.94	91.7	33	-0.6	3.79	3.85	135.67	110.05	2.18	18.57	1.21	143.78	5.75	32.33	4.1	10.69	80.6	56.74	30.21	380.36	0.1	54.24	14.49	11.3			281.24		2.73	1.7	0.65	1.86	0.12	1.2	17.5	0.48	0.46	10.73						2.893
[truncated: 11 more columns]

## Sheet: D35 test result
D35
			Date	blood gas																																								Coagulation					blood routine
S.NO	Hospital number	Name		PH	PCO2	PO2	SO2%	FiO2	Beb	GLU	K	Na	Cl	Ca	CO2CP	PO4	UA	BUN	Cr	ALT	AST	r-GT	TP	Alb	AKP	PA	TBIL	DBIL	TBA	CK	CKMB	LD	a-HBD	CH	TG	HDL-C	LDL-C	hs-CRP	CYS-C	RBP	ApoA1	ApoB	Lp(a)	PT	INR	APTT	TT	FIB	RBC
	171202	Cai Yongzhi's Daughter	2017.11.6							5.71	3.9	137.46	108.18	2.5	18.06	2	84.5	7.54	41.9	7.04	19	465.02	58.06	33.07	343.69	0.09	28.37	15.25	187.04			199.01		4.77	1.08	0.8	3.41	1.35	2.46	23.1	0.76	0.61	28.56						3.31
	166867	Chen Yuping's Son	2017.8.29																																														3.17
	160380	Gong Xi's Son	2017.5.24							5.03	3.33	139.55	107.15	2.28	24.92	1.05	132.31	4.32	35.97	6.86	21.16	49.98	43.75	25.9	937.89	0.07	53.62	14.12	47.25			229.21		2.25	1.4	0.36	1.63	1.44	2.15	8.6	0.38	0.5	31.33						3.052
	162312	Guo Liman's Son	2017.6.23							4.49	4.46	141.03	108.27	2.05	22.69	1.89	192.1	4.84	42.42	6.09	17.95	244.13	40.36	28.22	1016.1	0.11	101.81	17.22	11.49			250.98		4.21	0.75	1.08	3.08	0.16	1.88	21.8	1	0.61	45.49						3.95
	161332	Huang Guifei's Son	2017.6.11	7.406	5.85	8.35	91.6	31	3.4	5.48	4.34	134.74	105.09	2.34	23.09	1.94		0.79		5.11	14.87	146.47	49.01	28.95	291.63	0.06			27.8									6.19
	167063	Jane Lijuan (son)	2017.9.2							6.97	5.22	135.52	99.06	2.37	27.49	1.94	130.07	5.04	31.85	6.09	16.76	103.99	65.76	32.97	269.76	0.19	13.81	5.21	14.77			197.94		4.81	1.33	1.47	3.29	0.2	1.97	41.7	1.53	0.65	135.13						4.1
	162209	Li Yuxian's Daughter	6.17/6.23
	162065	Li Peiyi's elder daughter	2017.6.19							6.06	4.32	130.99	100.48	2.44	19.51	2.02	98.46	5.84	20.7	17.61	17.26	155.58	63.53	33.71	281	0.21	15.62	4.55	10.16			173.84		5.76	1.16	1.11	3.99	0.08	1.41	41.8	1	0.92	33.93						3.422
	162064	Li Peiyi's yunger daughter	2017.6.21							6.13	4.48	134.82	103.12	2.49	21.16	2.04	90.1	7.61	22.4	10.57	13.35	82.96	63.03	35.82	216.12	0.21	5.81	5.34	18.31			231.8		5.28	2.46	1.11	3.61	0.06	1.54	37.4	1.14	0.8	2.66						3.39
	170950	Liang Qiongmu's Daughter	2017.10.21							5.26	5.25	138.82	106.12	2.35	21.58	2.51	114.67	2.51	34.18	8.69	21.38	69.01	41.23	30.57	306.09	0.08	90.5	12.27	10.71			274.51		2.97	0.73	1.59	1.3	0.31	1.76	7	1.19	0.4	59.26						3.36
	170951	Liang Qiongmu's son	-
	160237	Wang Hongyu's daughter	2017.5.20							5.4	3.98	134.8	104.34	2.31	19.28	1.75	97.29	6.27	24.1	2.8	12.06	61.63	61.37	33.48	264.8	0.11	17.33	6.92	18.68			216.87		2.64	0.72	0.83	1.64	5.23	1.25	23.08	0.56	0.47	14.88						3.85
[truncated: 11 more columns]

## Sheet: D42 test result
D42
			date	blood gas																																								Coagulation					blood routine
S.NO	Hospital number	Name		PH	PCO2	PO2	SO2%	FiO2	Beb	GLU	K	Na	Cl	Ca	CO2CP	PO4	UA	BUN	Cr	ALT	AST	r-GT	TP	Alb	AKP	PA	TBIL	DBIL	TBA	CK	CKMB	LD	a-HBD	CH	TG	HDL-C	LDL-C	hs-CRP	CYS-C	RBP	ApoA1	ApoB	Lp(a)	PT	INR	APTT	TT	FIB	RBC
	171202	Cai Yongzhi's Daughter
	166867	Chen Yuping's Son	2017.9.6							3.71	4.94	138.06	103.89	2.45	24.2	2.21	116.46	2.01	35.14	4.96	16.83	68.71	44.23	31.23	337.88	0.13	15.09	5.4	15.71			245.05		2.5	0.46	0.95	1.32	0.22	1.77	25.4	1.06	0.46	104.02						2.919
	160380	Gong Xi's Son	2017.5.31							4.66	4.64	137.56	107.65	2.41	21.8	1.57		1.9		6.98	18.8	50.86	49.65	32.64	1014.49	0.06			47.11																				2.826
	162312	Guo Liman's Son	2017.7.1							6.24	4.55	128.89	96.28	2.47	29.66	1.83	125.88	1.84	40.7	16.87	21.4	171.11	42.58	30.77	471.83	0.16	93.92	16.17	21.03			233.39		3.4	0.79	1.46	2	0.31	1.77	14.1	1.52	0.44	22.06						3.395
	161332	Huang Guifei's Son	2017.6.17							5.63	4.78	133.38	102.74	2.43	23.32	2.08	95.91	1.74	15.14	10.36	19.73	210.07	51.34	32.31	280.22	0.08	25.44	12.88	33.07			236.84		3.25	0.9	0.86	2.15	1.92	1.43	14.7	0.91	0.58	58.5						3.072
	167063	Jane Lijuan (son)	2017.9.7							6.5	4.35	1.37.93	102.86	2.38	24.19	2.2	114.6	1.05	31.32	8.92	29.48	63.53	53.97	31.92	239.76	0.15	9.95	3.57	23.42			229.96		4.12	1.3	1.56	2.5	0.67	1.83	26.2	1.58	0.54	137.69						3.479
	162209	Li Yuxian's Daughter	2017.6.27							4.68	4.32	135.84	103.06	2.26	27.7	2.27	133.01	1.76	16.98	15.59	22.54	274.43	50.66	26.36	200.67	0.08	13.52	6.4	23.57			199.38		2.91	1.19	0.83	1.84	1.51	1.44	16.1	0.93	0.5	24.47						2.988
	162065	Li Peiyi's elder daughter	2017.6.27							4.79	4.58	136.51	106.25	2.24	21.74	2.47	77.09	2.17	21.3	8.5	18.71	118.37	52.55	29.18	195.21	0.12	11.36	4.82	10.58			205.75		3.16	0.58	0.92	2.01	0.31	1.39	19	1.07	0.53	22.42						3.543
	162064	Li Peiyi's yunger daughter	2017.6.26							5.47	4.62	136.11	103.74	2.36	25.17	1.99	74.62	2.78	19.5	8.83	14.97	42.96	53.21	29.85	182.96	0.12	10.66	4.28	14.15			237.45		2.43	1.05	0.78	1.57	0.19	1.29	19.6	0.99	0.39	19.23						3.618
	170950	Liang Qiongmu's Daughter	-
	170951	Liang Qiongmu's son	-
	160237	Wang Hongyu's daughter	2017.5.25							5.89	5.1	135.26	102.75	2.4	24.11	1.53	98.15	1.59	26.79	3.02	13.83	44.64	55.51	29.04	243.49	0.1	9.8	3.41	13.13			251.06		1.94	0.5	0.67	1.17	1.36	1.5	7.5	0.61	0.34	16.81						3.409
[truncated: 11 more columns]
