# Supplementary material for: Dynamic changes of the gut microbial colonization in preterm infants with different time points after birth
Source: Front Microbiol. 2023 Feb 17;14:1078426. doi: 10.3389/fmicb.2023.1078426 (PMC9983350; doi:10.3389/fmicb.2023.1078426)
Supplement: Supplementary file 1 [file Data_Sheet_1.ZIP › Supplementary Table 2.xlsx]

## Sheet: Sheet1
SampleID	Raw Reads (Piared-End)	Clean Reads (Piared-End)	RawTags	CleanTags	MaxLen(nt)	minLen(nt)	AvgLen(nt)	GC(%)	No.of seqs	Effective(%)
CLP1C1	113476	109166	90121	88280	379	353	373.45	55.04	73597	83.37
CLP1C2	99741	95518	76265	74883	379	366	373.38	56.82	66518	88.83
CLP1E1	76705	73465	59849	58816	381	366	373.43	55.73	53446	90.87
CLP1E2	84598	81130	66529	65429	379	366	373.21	55.98	57513	87.9
CLP2C1	102897	98936	81604	80121	391	361	373.43	54.94	68212	85.14
CLP2C2	79192	76031	61427	60553	379	363	373.02	56.49	57127	94.34
CLP2E1	95742	91773	74637	73326	379	366	373.19	56.14	64626	88.14
CLP2E2	98020	94424	78141	76560	379	354	373.5	55.09	58101	75.89
CLPE1.3	50988	45930	24414	23860	379	364	373.6	55.35	21996	92.19
CLPE3.1	51004	46584	24430	23844	381	365	373.61	55.35	21605	90.61
CLPE4.1	51021	45630	18278	17698	379	363	373.35	56.18	14508	81.98
CLPE4.2	54032	48349	21181	20522	376	362	373.21	56.21	17396	84.77
CYZE1.1	46928	43393	28881	28281	379	362	373.48	54.94	25166	88.99
CYZE1.2	49328	45296	29343	28689	379	362	373.5	54.97	25377	88.46
CYZE2.1	53819	49495	34443	33824	381	361	373.12	51.41	31515	93.17
CYZE2.2	55483	50756	32059	31365	376	362	373.62	54.18	28243	90.05
CYZE3.1	60800	55502	34039	33233	379	361	373.65	54.4	28264	85.05
CYZE3.2	66147	60994	34934	34173	379	366	373.84	54.54	31009	90.74
GLM1C1	127184	121093	100981	99574	385	358	371.05	53.63	90409	90.8
GLM1C2	73067	70006	58350	57179	377	358	373.47	55.16	47466	83.01
GLM1C3	101582	97326	79774	78405	379	362	373.74	54.71	66408	84.7
GLM1C4	80073	76432	60363	59150	379	363	373.18	55.63	50245	84.95
GLM1C5	53661	51093	41395	40738	379	361	373.25	55.31	34861	85.57
GLM1C6	139295	133058	108518	106442	379	361	373.06	54.86	91919	86.36
GLM2C1	122614	116839	96202	94553	389	357	371.8	54.18	83289	88.09
GLM2C2	91684	87520	71686	70204	381	361	373.46	55.07	57988	82.6
GLM2C3	102182	97637	79859	78331	379	361	373.71	54.76	65769	83.96
GLM2C4	73336	69852	56300	55128	379	362	373.22	55.38	45693	82.89
GLM2C5	75741	72222	57550	56410	379	365	373.13	54.97	45875	81.32
GLM2C6	142295	136279	110669	108302	384	361	373.06	54.74	90610	83.66
GX1C1	169422	162890	135294	132834	387	361	373.47	55.11	107508	80.93
GX1C2	143011	137448	115459	112718	379	361	373.48	55.13	92309	81.89
GX1C3	184990	178299	150833	148419	379	366	373.35	53.4	128053	86.28
GX1C4	150354	143529	118253	116167	379	361	373.22	55.34	97525	83.95
GX1C5	144953	139579	116775	114758	381	359	373.75	54.68	93447	81.43
GX1C6	137361	131568	106162	104493	381	361	373.22	56.12	93942	89.9
GX2C1	156273	150336	125328	123123	381	361	373.47	55.15	100604	81.71
GX2C2	143494	137949	114441	112399	379	361	373.47	55.15	95977	85.39
GX2C3	193625	185687	154104	151487	379	354	373.62	54.07	127771	84.34
GX2C4	118481	113393	94813	93098	381	362	373.29	55.29	77162	82.88
GX2C5	130347	125255	103772	102231	388	361	373.8	54.77	87925	86.01
GX2C6	165719	158644	127824	125381	381	361	373.17	56.05	108851	86.82
HGF1C1	123469	118390	97655	95870	379	361	373.44	55.08	79054	82.46
HGF1C2	138176	132489	109870	107873	381	354	373.47	55.18	87623	81.23
HGF1C3	154403	148001	122466	119845	383	359	373.46	55.09	98357	82.07
HGF1C4	111328	106887	88673	87255	381	361	373.43	55.17	74424	85.29
HGF1C5	118406	113373	91133	89612	379	366	373.18	56.04	76777	85.68
HGF1C6	142105	135587	108651	106844	381	361	373.07	56.22	95575	89.45
HGF2C1	134676	129668	108497	106503	379	359	373.48	55.14	87416	82.08
HGF2C2	154382	147991	122202	119890	381	354	373.46	55.11	96990	80.9
HGF2C3	142526	136880	113395	111261	379	358	373.45	55.07	90450	81.3
HGF2C4	141526	135947	110107	108534	387	360	373.08	56.29	97822	90.13
HGF2C5	149803	143348	115536	113565	381	361	373.34	55.66	93705	82.51
HGF2C6	123331	118160	95051	93469	379	350	373.1	56.13	81916	87.64
JLJ1E1	94720	91275	76523	75355	379	359	373.93	54.65	70124	93.06
JLJ1E2	101034	96010	77387	70148	379	350	373.08	56.21	63084	89.93
JLJ2E1	114555	110376	92077	90387	379	358	373.93	54.64	83461	92.34
JLJ2E2	91907	87341	69161	67543	381	361	373.05	56.32	61397	90.9
JLJE3.1	55451	50606	28064	27387	381	366	373.13	55.12	22451	81.98
JLJE3.2	48309	43917	23615	23087	379	362	373.14	55.21	19663	85.17
LPYD1C1	78780	75151	61306	60041	379	359	373.47	55.15	49525	82.49
LPYD1C2	104554	100286	83162	81539	381	363	373.45	55.1	67628	82.94
LPYD1C3	79582	75820	60973	59885	379	361	373.38	55.57	51583	86.14
LPYD1C4	94882	90344	73810	72435	381	359	373.62	54.83	59753	82.49
LPYD1C5	80969	77262	63073	61896	390	364	373.46	55.36	51333	82.93
LPYD1C6	87709	83161	66049	64880	379	354	373.08	56.3	57990	89.38
LPYD2C1	97512	93239	77287	75768	379	361	373.47	55.12	62793	82.88
LPYD2C2	85901	82161	67844	66456	379	362	373.45	55.12	55821	84
LPYD2C3	100619	96086	77904	76415	384	354	373.71	54.75	64208	84.03
LPYD2C4	95842	91691	75220	72420	379	361	373.59	54.89	59113	81.63
LPYD2C5	88918	84974	69840	68544	379	362	373.52	55.34	57741	84.24
LPYD2C6	77430	73800	58900	57845	404	359	373.07	56.34	52151	90.16
LPYX1C1	80841	77217	63754	62446	381	362	373.44	55.07	52887	84.69
LPYX1C2	94330	90044	73660	71732	393	353	372.79	53.83	44895	62.59
LPYX1C3	91982	87794	71584	70250	381	365	373.64	54.66	57383	81.68
LPYX1C4	91876	87851	72490	71396	380	362	373.82	54.7	61731	86.46
LPYX1C5	74225	70962	58234	57286	379	360	373.75	54.69	49456	86.33
LPYX1C6	71772	68485	55351	54372	381	361	373.17	55.93	45941	84.49
LPYX1E1	102559	98014	76285	74797	382	362	374.19	57.36	63558	84.97
LPYX1E2	78081	74409	59691	58488	382	362	373.61	55.9	46460	79.44
LPYX1E3	98624	93972	76792	75271	381	361	373.46	55.25	63272	84.06
LPYX2C1	94745	90639	74451	72776	382	360	373.45	55.07	59840	82.22
LPYX2C2	83214	79365	64612	63047	379	362	373.45	55.1	52658	83.52
LPYX2C3	82502	78864	64476	63267	386	362	373.7	54.67	51701	81.72
LPYX2C4	95144	90929	74505	73267	381	360	373.83	54.79	62502	85.31
LPYX2C5	106874	102356	85862	84295	379	364	373.35	53.37	69989	83.03
LPYX2C6	84508	80602	65423	64065	381	359	373.38	54.68	49848	77.81
LPYX2E1	96063	91878	72585	71292	381	355	374.14	57.37	60347	84.65
LPYX2E2	90310	85758	68242	66780	379	360	373.58	55.4	50869	76.17
LPYX2E3	96163	91715	75439	73933	381	361	373.47	55.17	62944	85.14
LQMNC1.1	69622	64259	41902	41053	379	361	373.47	54.87	36423	88.72
LQMNC1.2	69483	65201	45683	44480	381	353	373.49	55	38969	87.61
LQMNC2.1	59121	50118	23971	23324	377	359	373.66	53.6	19282	82.67
LQMNC2.2	61954	52923	27638	26937	377	361	373.78	53.74	22156	82.25
LQMNE1.1	55342	50364	30734	29956	379	362	373.93	54.54	27317	91.19
LQMNE1.2	54479	49417	29174	28461	379	361	373.91	54.56	25826	90.74
LQMNE2.1	56766	51692	27491	26778	379	365	373.52	55.35	23610	88.17
LQMNE2.2	58408	52554	26440	25782	383	362	373.48	55.42	22878	88.74
LQMZC1.1	60095	55273	36582	35624	379	362	373.5	55.01	31163	87.48
LQMZC1.2	63386	58285	38852	37938	376	358	373.47	54.94	33424	88.1
LQMZC2.1	57093	52234	31871	31136	379	364	373.82	54.31	27228	87.45
LQMZC2.2	58922	54217	33202	32441	384	361	373.88	54.45	28827	88.86
LQMZE1.1	58955	54018	34203	33351	379	361	373.86	54.54	30302	90.86
LQMZE1.2	55709	51343	32777	31950	377	361	373.82	54.59	28143	88.08
LQMZE2.1	60358	55233	34441	33730	376	355	373.88	54.44	30602	90.73
LQMZE2.2	55302	50102	30416	29668	383	362	373.91	54.47	26694	89.98
LQMZE3.1	55201	49420	28485	27741	379	362	373.77	54.36	23651	85.26
LQMZE3.2	54926	49743	29934	29229	379	367	373.9	54.47	26953	92.21
LYX1C1	160194	153590	127394	119916	381	361	373.46	55.09	99491	82.97
LYX1C2	166418	159876	133195	130188	381	361	373.44	55.01	106680	81.94
LYX1C3	176723	169047	138236	135523	381	359	373.44	55.06	109175	80.56
LYX1C4	143152	137586	114468	112419	382	352	373.46	55.04	92906	82.64
LYX1C5	131386	126015	104426	102569	379	363	373.06	55.72	87379	85.19
LYX1C6	176665	169481	138156	135514	381	360	373.5	55.53	111764	82.47
LYX2C1	172924	166254	137597	134565	382	361	373.48	55.13	110635	82.22
LYX2C2	189089	181741	152621	149573	383	350	373.46	55.05	122777	82.09
LYX2C3	154357	148407	121799	119342	381	361	373.41	54.93	95145	79.72
LYX2C4	155033	148778	123029	120441	379	360	373.43	54.96	95737	79.49
LYX2C5	149300	142700	116936	114848	379	359	373.06	55.6	96913	84.38
LYX2C6	130276	124668	100956	99082	384	356	373.46	55.56	81628	82.38
WYH1C2	148204	142304	115490	113100	379	359	373.74	55.2	92270	81.58
WYH1C3	109708	105520	88107	86748	379	359	373.52	55.33	74971	86.42
WYH1C4	82844	79522	65730	64751	382	354	373.58	54.81	57972	89.53
WYH1C5	81879	78772	65435	64542	379	369	373.91	54.66	60187	93.25
WYH1C6	81776	78466	64287	63079	379	364	373.3	55.93	56886	90.18
WYH2C2	126681	121786	100747	98926	379	354	373.52	55.08	81892	82.78
WYH2C3	148705	143033	117858	115076	379	358	373.47	55.14	91783	79.76
WYH2C4	82370	79254	65581	64618	381	360	373.85	54.68	59750	92.47
WYH2C5	85308	82181	69109	68077	376	362	373.92	54.66	63719	93.6
WYH2C6	94425	90517	73797	72462	381	366	373.46	55.63	64435	88.92
????
????
????
????
????
????
