# Supplementary material for: Dynamic changes of the gut microbial colonization in preterm infants with different time points after birth
Source: Front Microbiol. 2023 Feb 17;14:1078426. doi: 10.3389/fmicb.2023.1078426 (PMC9983350; doi:10.3389/fmicb.2023.1078426)
Supplement: Supplementary file 1 [file Data_Sheet_1.ZIP › Supplementary Table 3.xlsx]

## Sheet: Sheet1
Sample ID	PD_whole_tree	Chao1	Dominance	Observed_species	Shannon	Simpson
CLP1C1	10	224.254	0.245612	144	2.87734	0.754388
CLP1C2	6	172.439	0.221252	120	3.06241	0.778748
CLP1E1	6	180.021	0.235578	117	2.8819	0.764422
CLP1E2	8	202.733	0.271932	135	2.94136	0.728068
CLP2C1	10	250.761	0.241985	150	2.85845	0.758015
CLP2C2	5	151.169	0.367574	108	2.42781	0.632426
CLP2E1	6	171.372	0.383737	119	2.51645	0.616263
CLP2E2	10	241.737	0.163273	161	3.4359	0.836727
CLPE1.3	6	144.128	0.412248	95	1.9806	0.587752
CLPE3.1	5	135.898	0.426927	92	1.90062	0.573073
CLPE4.1	7	141.333	0.265443	112	2.97995	0.734557
CLPE4.2	7	183.558	0.286626	116	2.94297	0.713374
CYZE1.1	10	184.816	0.311352	121	2.38934	0.688648
CYZE1.2	9	163.318	0.322814	105	2.34446	0.677186
CYZE2.1	5	92.9162	0.492797	59	1.63646	0.507203
CYZE2.2	8	145.41	0.34324	99	2.41343	0.65676
CYZE3.1	8	183.026	0.343383	104	2.38547	0.656617
CYZE3.2	7	140.598	0.626772	84	1.43877	0.373228
GLM1C1	8	181.256	0.405936	106	2.12294	0.594064
GLM1C2	11	254.455	0.280712	152	2.7331	0.719288
GLM1C3	9	203.45	0.414477	130	2.18702	0.585523
GLM1C4	9	189.353	0.458929	122	2.09671	0.541071
GLM1C5	8	202.668	0.28986	129	2.77112	0.71014
GLM1C6	7	184.752	0.200077	130	3.18642	0.799923
GLM2C1	9	195.255	0.266542	120	2.63558	0.733458
GLM2C2	11	252.135	0.268519	153	2.77289	0.731481
GLM2C3	9	229.66	0.369211	132	2.32959	0.630789
GLM2C4	10	260.061	0.240983	155	3.073	0.759017
GLM2C5	9	211.711	0.172623	143	3.49631	0.827377
GLM2C6	7	181.076	0.196073	127	3.19498	0.803927
GX1C1	11	243.612	0.291692	152	2.73557	0.708308
GX1C2	11	253.304	0.29997	159	2.70018	0.70003
GX1C3	6	144.412	0.373173	86	1.9875	0.626827
GX1C4	7	163.248	0.373311	114	2.56939	0.626689
GX1C5	8	211.612	0.35606	132	2.53875	0.64394
GX1C6	7	188.93	0.399744	132	2.52718	0.600256
GX2C1	11	250.714	0.295945	153	2.70991	0.704055
GX2C2	11	260.593	0.29299	153	2.66749	0.70701
GX2C3	6	170.958	0.248665	101	2.55446	0.751335
GX2C4	7	170.938	0.29446	117	2.86342	0.70554
GX2C5	7	192.044	0.345825	117	2.44967	0.654175
GX2C6	9	225.737	0.300694	148	2.93987	0.699306
HGF1C1	10	247.047	0.266764	152	2.78457	0.733236
HGF1C2	10	228.854	0.293871	149	2.73143	0.706129
HGF1C3	11	259.249	0.280365	153	2.76511	0.719635
HGF1C4	10	254.701	0.243399	155	2.95089	0.756601
HGF1C5	8	217.444	0.189371	149	3.48148	0.810629
HGF1C6	7	181.125	0.556566	121	1.94368	0.443434
HGF2C1	11	250.69	0.299786	152	2.69126	0.700214
HGF2C2	11	242.637	0.284064	151	2.76192	0.715936
HGF2C3	10	248.152	0.273224	152	2.80828	0.726776
HGF2C4	8	184.788	0.533009	123	2.01421	0.466991
HGF2C5	10	242.856	0.139912	160	3.69476	0.860088
HGF2C6	7	197.347	0.482176	129	2.18923	0.517824
JLJ1E1	5	117.773	0.78963	74	0.920713	0.21037
JLJ1E2	9	209.788	0.590265	126	1.75929	0.409735
JLJ2E1	5	128.593	0.786081	77	0.947719	0.213919
JLJ2E2	8	170.47	0.670224	112	1.49039	0.329776
JLJE3.1	7	145.547	0.224208	102	2.89652	0.775792
JLJE3.2	7	160.926	0.268987	98	2.66031	0.731013
LPYD1C1	11	250.456	0.279659	150	2.73591	0.720341
LPYD1C2	11	270.253	0.264761	155	2.78199	0.735239
LPYD1C3	10	224.712	0.156516	150	3.44317	0.843484
LPYD1C4	11	259.621	0.212333	148	2.93657	0.787667
LPYD1C5	9	227.892	0.223309	144	2.95056	0.776691
LPYD1C6	9	207.38	0.357367	136	2.67541	0.642633
LPYD2C1	11	265.661	0.279122	152	2.72649	0.720878
LPYD2C2	11	226.13	0.267626	147	2.73532	0.732374
LPYD2C3	10	238.013	0.243097	137	2.78354	0.756903
LPYD2C4	10	223.928	0.210414	144	2.93622	0.789586
LPYD2C5	9	226.429	0.273166	138	2.68467	0.726834
LPYD2C6	8	205.952	0.370526	136	2.62333	0.629474
LPYX1C1	10	240.343	0.265743	144	2.71986	0.734257
LPYX1C2	47	893.764	0.100641	613	5.10846	0.899359
LPYX1C3	10	265.628	0.155048	152	3.29041	0.844952
LPYX1C4	9	208.142	0.290848	116	2.40777	0.709152
LPYX1C5	10	249.626	0.398856	131	2.23625	0.601144
LPYX1C6	9	207.182	0.253895	141	3.17168	0.746105
LPYX1E1	9	230.825	0.31849	133	2.70206	0.68151
LPYX1E2	10	226.178	0.123125	151	3.7515	0.876875
LPYX1E3	12	280.784	0.26271	167	2.97467	0.73729
LPYX2C1	10	230.183	0.270038	146	2.74887	0.729962
LPYX2C2	11	264.637	0.266769	160	2.78723	0.733231
LPYX2C3	10	236.358	0.174178	140	3.16737	0.825822
LPYX2C4	8	198.686	0.277577	114	2.51539	0.722423
LPYX2C5	9	221.762	0.385768	120	2.10967	0.614232
LPYX2C6	11	279.193	0.195934	161	3.15007	0.804066
LPYX2E1	9	206.357	0.301723	126	2.7188	0.698277
LPYX2E2	10	237.918	0.117546	150	3.74689	0.882454
LPYX2E3	14	300.008	0.286503	180	2.82573	0.713497
LQMNC1.1	10	191.339	0.303632	121	2.40702	0.696368
LQMNC1.2	10	193.506	0.319023	121	2.39831	0.680977
LQMNC2.1	7	119.112	0.274903	88	2.6768	0.725097
LQMNC2.2	7	143.189	0.249156	87	2.72712	0.750844
LQMNE1.1	5	92.9786	0.8066	63	0.86332	0.1934
LQMNE1.2	6	150.004	0.753449	76	1.08957	0.246551
LQMNE2.1	5	115.237	0.419378	80	1.73004	0.580622
LQMNE2.2	6	115.092	0.411331	84	1.76865	0.588669
LQMZC1.1	9	180.314	0.323839	118	2.38347	0.676161
LQMZC1.2	9	176.242	0.302629	117	2.43198	0.697371
LQMZC2.1	6	151.533	0.408433	81	2.25322	0.591567
LQMZC2.2	7	123.578	0.485563	87	2.01874	0.514437
LQMZE1.1	7	134.613	0.570736	91	1.65879	0.429264
LQMZE1.2	8	144.015	0.432889	101	2.13512	0.567111
LQMZE2.1	6	100.853	0.742724	66	1.05495	0.257276
LQMZE2.2	5	94.1443	0.731284	66	1.11466	0.268716
LQMZE3.1	6	138.874	0.488589	91	1.91679	0.511411
LQMZE3.2	5	85.4085	0.767579	60	0.987169	0.232421
LYX1C1	11	259.13	0.284225	155	2.7325	0.715775
LYX1C2	11	261.109	0.273875	155	2.78653	0.726125
LYX1C3	11	247.079	0.262218	152	2.87096	0.737782
LYX1C4	10	242.353	0.276998	149	2.79	0.723002
LYX1C5	7	204.971	0.150567	138	3.68914	0.849433
LYX1C6	9	238.12	0.132439	164	3.83414	0.867561
LYX2C1	10	237.699	0.297482	149	2.69376	0.702518
LYX2C2	10	237.317	0.280926	150	2.75363	0.719074
LYX2C3	11	244.547	0.236082	155	2.99514	0.763918
LYX2C4	10	227.907	0.253065	153	2.92645	0.746935
LYX2C5	9	211.699	0.143608	141	3.68786	0.856392
LYX2C6	9	253.011	0.141586	165	3.75644	0.858414
WYH1C2	11	254.871	0.228315	154	3.00795	0.771685
WYH1C3	9	222.34	0.324714	140	2.55585	0.675286
WYH1C4	8	201.728	0.174653	129	3.02037	0.825347
WYH1C5	5	142.406	0.636226	84	1.38016	0.363774
WYH1C6	6	166.203	0.375357	113	2.19129	0.624643
WYH2C2	11	256.069	0.261518	158	2.86904	0.738482
WYH2C3	10	231.205	0.246322	153	2.98767	0.753678
WYH2C4	6	161.212	0.42565	95	2.02085	0.57435
WYH2C5	5	120.419	0.683371	77	1.22464	0.316629
WYH2C6	5	163.257	0.364089	104	2.09897	0.635911
