# Supplementary material for: Dynamic changes of the gut microbial colonization in preterm infants with different time points after birth
Source: Front Microbiol. 2023 Feb 17;14:1078426. doi: 10.3389/fmicb.2023.1078426 (PMC9983350; doi:10.3389/fmicb.2023.1078426)
Supplement: Supplementary file 1 [file Data_Sheet_1.ZIP › Supplementary Table 4.xls]

## Sheet: Lefse based differential Texa
Bacterial Texa	LDA Score	Group		P value
k_Bacteria.p_Actinobacteria.c_Actinobacteria.o_Bifidobacteriales.f_Bifidobacteriaceae.g_Bifidobacterium.s_Bifidobacterium_animalis	3.26862			-
k_Bacteria.p_Firmicutes.c_Clostridia.o_Clostridiales.f_Ruminococcaceae	3.09424			-
k_Bacteria.p_Deinococcus_Thermus	2.83382			-
k_Bacteria.p_Firmicutes.c_Negativicutes.o_Selenomonadales.f_Acidaminococcaceae	0.562757			-
k_Bacteria.p_Deinococcus_Thermus.c_Deinococci.o_Thermales.f_Thermaceae.g_Thermus.s_Thermus_thermophilus	2.8008			-
k_Bacteria.p_Proteobacteria.c_Alphaproteobacteria.o_Rickettsiales	3.07749			-
k_Bacteria.p_Planctomycetes.c_OM190.o_marine_metagenome.f_marine_metagenome.g_marine_metagenome.s_marine_metagenome	1.97773			-
k_Archaea.p_Euryarchaeota.c_Thermoplasmata.o_Methanomassiliicoccales.f_Methanomassiliicoccaceae	1.84151			-
k_Bacteria.p_Acidobacteria.c_Subgroup_17.o_metagenome	1.517			-
k_Bacteria.p_Nitrospirae.c_Nitrospira.o_Nitrospirales	2.18601			-
k_Bacteria.p_Acidobacteria	1.97773			-
k_Bacteria.p_Proteobacteria.c_Gammaproteobacteria.o_Xanthomonadales.f_Xanthomonadaceae.g_Stenotrophomonas	2.89085			-
k_Bacteria.p_Firmicutes.c_Bacilli.o_Bacillales.f_Family_XII.g_Exiguobacterium	5.79245			-
k_Bacteria.p_Patescibacteria.c_Parcubacteria.o_Candidatus_Kaiserbacteria.f_Candidatus_Sonnebornia_yantaiensis.g_Candidatus_Sonnebornia_yantaiensis	1.90518			-
k_Bacteria.p_Firmicutes.c_Clostridia.o_Clostridiales.f_Peptostreptococcaceae.g_Paeniclostridium.s_Paeniclostridium_uncultured_bacterium	2.16482			-
k_Bacteria.p_Proteobacteria.c_Alphaproteobacteria.o_Rickettsiales.f_Mitochondria.g_uncultured_bacterium	3.07749			-
k_Bacteria.p_Bacteroidetes.c_Bacteroidia.o_Chitinophagales.f_Chitinophagaceae.g_Terrimonas	3.36347			-
k_Bacteria.p_Bacteroidetes.c_Bacteroidia.o_Cytophagales.f_Microscillaceae.g_OLB12	2.21597			-
k_Bacteria.p_Proteobacteria.c_Alphaproteobacteria.o_Sphingomonadales.f_Sphingomonadaceae.g_Sphingorhabdus	2.36894			-
k_Bacteria.p_Proteobacteria.c_Deltaproteobacteria.o_Desulfuromonadales	2.05412			-
k_Bacteria.p_Bacteroidetes.c_Bacteroidia.o_Flavobacteriales.f_Flavobacteriaceae.g_Robiginitalea	2.42009			-
k_Bacteria.p_Proteobacteria.c_Alphaproteobacteria.o_Sphingomonadales.f_Sphingomonadaceae.g_Novosphingobium	2.53588			-
k_Archaea.p_Thaumarchaeota.c_Nitrososphaeria.o_Nitrosopumilales	1.97773			-
k_Bacteria.p_Cyanobacteria.c_Oxyphotobacteria.o_Synechococcales.f_Prochlorotrichaceae.g_Prochlorothrix_PCC_9006.s_Prochlorothrix_PCC_9006_uncultured_bacterium	1.92448			-
k_Bacteria.p_Acidobacteria.c_Subgroup_17	1.517			-
k_Bacteria.p_Chloroflexi	1.73885			-
k_Archaea	3.27033			-
k_Bacteria.p_Bacteroidetes.c_Bacteroidia.o_Flavobacteriales.f_Flavobacteriaceae.g_Gillisia	2.85056			-
k_Bacteria.p_Patescibacteria.c_Parcubacteria.o_Candidatus_Kaiserbacteria	1.90518			-
k_Bacteria.p_Firmicutes.c_Bacilli.o_Bacillales.f_Bacillaceae.g_Bacillus	3.60975	C3	4.57429	0.0229598
k_Bacteria.p_Firmicutes.c_Negativicutes	4.96683			-
k_Bacteria.p_Actinobacteria.c_Actinobacteria.o_Micrococcales.f_Microbacteriaceae.g_Candidatus_Aquiluna.s_uncultured_Micrococcineae_bacterium	2.19623			-
k_Bacteria.p_Actinobacteria.c_Actinobacteria.o_Bifidobacteriales.f_Bifidobacteriaceae.g_Bifidobacterium	3.92286			-
k_Bacteria.p_Proteobacteria.c_Gammaproteobacteria.o_Betaproteobacteriales.f_Burkholderiaceae.g_Massilia	1.92178			-
k_Archaea.p_Euryarchaeota.c_Thermoplasmata.o_Methanomassiliicoccales.f_Methanomassiliicoccaceae.g_Methanomassiliicoccus.s_uncultured_Methanomassiliicoccus_sp_	1.84151			-
k_Bacteria.p_Cyanobacteria.c_Oxyphotobacteria.o_Synechococcales.f_Cyanobiaceae.g_Synechococcus_CC9902	3.34163			-
k_Bacteria.p_Proteobacteria.c_Gammaproteobacteria.o_Pseudomonadales.f_Moraxellaceae	5.12148	C3	4.66332	4e-05
k_Bacteria.p_Proteobacteria.c_Alphaproteobacteria.o_Rhodobacterales	3.22927			-
k_Bacteria.p_Proteobacteria.c_Gammaproteobacteria.o_Enterobacteriales	5.85294	C6	5.49388	2.6e-05
k_Bacteria.p_Firmicutes.c_Clostridia.o_Clostridiales.f_Syntrophomonadaceae.g_Pelospora	2.47124			-
k_Bacteria.p_Bacteroidetes.c_Bacteroidia.o_Chitinophagales.f_Chitinophagaceae.g_uncultured.s_uncultured_Chitinophaga_sp_	1.92448			-
k_Bacteria.p_Actinobacteria.c_Actinobacteria.o_Corynebacteriales	3.91262			-
k_Bacteria.p_Planctomycetes.c_Planctomycetacia.o_Planctomycetales.f_Rubinisphaeraceae.g_Planctomicrobium	2.54953			-
k_Bacteria.p_Acidobacteria.c_Blastocatellia_Subgroup_4.o_Blastocatellales	1.79321			-
k_Bacteria.p_Proteobacteria.c_Alphaproteobacteria.o_Azospirillales	1.30748			-
k_Bacteria.p_Nitrospirae.c_Nitrospira.o_Nitrospirales.f_Nitrospiraceae.g_Nitrospira	2.18601			-
k_Bacteria.p_Proteobacteria.c_Alphaproteobacteria.o_Sphingomonadales.f_Sphingomonadaceae	2.88082			-
k_Bacteria.p_Bacteroidetes.c_Bacteroidia.o_Flavobacteriales.f_Flavobacteriaceae.g_Aureicoccus	1.88498			-
k_Bacteria.p_Proteobacteria.c_Gammaproteobacteria.o_Xanthomonadales.f_Xanthomonadaceae	2.89085			-
k_Bacteria.p_Acidobacteria.c_Blastocatellia_Subgroup_4.o_Blastocatellales.f_Blastocatellaceae	1.79321			-
k_Bacteria.p_Acidobacteria.c_Subgroup_17.o_metagenome.f_metagenome.g_metagenome	1.517			-
k_Bacteria.p_Atribacteria	1.64194			-
k_Bacteria.p_Proteobacteria.c_Alphaproteobacteria.o_Sphingomonadales.f_Sphingomonadaceae.g_Porphyrobacter	1.16482			-
k_Bacteria.p_Nitrospirae.c_Nitrospira	2.18601			-
k_Bacteria.p_Firmicutes.c_Negativicutes.o_Selenomonadales	4.96683			-
k_Bacteria.p_Bacteroidetes.c_Bacteroidia.o_Chitinophagales.f_Saprospiraceae	3.37232			-
k_Bacteria.p_Cyanobacteria.c_Oxyphotobacteria.o_Nostocales.f_Phormidiaceae	1.60415			-
k_Bacteria.p_Bacteroidetes.c_Rhodothermia.o_Balneolales.f_Balneolaceae.g_uncultured	2.70577			-
k_Bacteria.p_Firmicutes.c_Clostridia.o_Clostridiales.f_Peptostreptococcaceae.g_Paeniclostridium	2.16482			-
k_Bacteria.p_Cyanobacteria.c_Oxyphotobacteria	3.50675			-
k_Bacteria.p_Proteobacteria.c_Alphaproteobacteria.o_Caulobacterales.f_Caulobacteraceae	3.11543			-
k_Bacteria.p_Chloroflexi.c_P2_11E.o_uncultured_bacterium.f_uncultured_bacterium.g_uncultured_bacterium	1.73885			-
k_Bacteria.p_Atribacteria.c_Caldatribacteriia.o_Caldatribacteriales	1.64194			-
k_Bacteria.p_Patescibacteria	1.90518			-
k_Bacteria.p_Planctomycetes.c_Planctomycetacia.o_Planctomycetales.f_Rubinisphaeraceae.g_SH_PL14	1.86379			-
k_Bacteria.p_Proteobacteria.c_Deltaproteobacteria.o_Desulfovibrionales.f_Desulfovibrionaceae	1.56276			-
k_Bacteria.p_Bacteroidetes.c_Bacteroidia.o_Flavobacteriales.f_Flavobacteriaceae.g_Flavobacterium	2.21597			-
k_Bacteria.p_Planctomycetes.c_Planctomycetacia.o_Planctomycetales.f_uncultured.g_uncultured_bacterium	1.40785			-
k_Bacteria.p_Firmicutes.c_Bacilli.o_Lactobacillales.f_Lactobacillaceae	1.517			-
k_Bacteria.p_Planctomycetes	2.97606			-
k_Bacteria.p_Spirochaetes.c_Leptospirae.o_Leptospirales	1.5116			-
k_Bacteria.p_Proteobacteria.c_Alphaproteobacteria.o_Rhodobacterales.f_Rhodobacteraceae	3.22927			-
k_Bacteria.p_Cyanobacteria.c_Oxyphotobacteria.o_Nostocales.f_Phormidiaceae.g_Planktothrix_NIVA_CYA_15	1.60415			-
k_Bacteria.p_Firmicutes.c_Bacilli.o_Bacillales.f_Staphylococcaceae.g_Staphylococcus	3.65266			-
k_Eukaryota	1.99641			-
k_Bacteria.p_Bacteroidetes.c_Bacteroidia.o_Flavobacteriales.f_Schleiferiaceae.g_Schleiferia	1.70888			-
k_Bacteria.p_Proteobacteria.c_Gammaproteobacteria.o_Enterobacteriales.f_Enterobacteriaceae.g_Serratia	5.09928			-
k_Bacteria.p_Bacteroidetes.c_Bacteroidia.o_Bacteroidales	4.9415			-
k_Bacteria.p_Acidobacteria.c_Subgroup_17.o_metagenome.f_metagenome	1.517			-
k_Bacteria.p_Proteobacteria.c_Gammaproteobacteria.o_Pasteurellales.f_Pasteurellaceae	2.46585			-
k_Bacteria.p_Chloroflexi.c_P2_11E.o_uncultured_bacterium.f_uncultured_bacterium	1.73885			-
k_Bacteria.p_Bacteroidetes.c_Bacteroidia.o_Bacteroidales.f_Prevotellaceae	4.9415			-
k_Bacteria.p_Firmicutes.c_Clostridia.o_Clostridiales.f_Ruminococcaceae.g_Caproiciproducens.s_Clostridium_sp__strain_S6	2.54503			-
k_Bacteria.p_Firmicutes.c_Negativicutes.o_Selenomonadales.f_Acidaminococcaceae.g_Phascolarctobacterium.s_uncultured_Veillonellaceae_bacterium	0.562757			-
k_Bacteria.p_Proteobacteria.c_Gammaproteobacteria.o_Legionellales.f_Legionellaceae.g_uncultured.s_Legionellaceae_unidentified_marine_bacterioplankton	1.517			-
k_Bacteria.p_Firmicutes.c_Bacilli.o_Bacillales.f_Bacillaceae	3.61638	C3	4.5256	0.0203385
k_Bacteria.p_Firmicutes.c_Bacilli.o_Lactobacillales	5.64379			-
k_Bacteria.p_Bacteroidetes.c_Bacteroidia.o_Chitinophagales.f_Chitinophagaceae.g_Sediminibacterium	2.57136			-
k_Bacteria.p_Proteobacteria.c_Gammaproteobacteria.o_Pseudomonadales.f_Pseudomonadaceae	4.44192	C1	4.05971	1.25e-06
k_Archaea.p_Euryarchaeota.c_Methanobacteria.o_Methanobacteriales.f_Methanobacteriaceae.g_Methanobacterium.s_archaeon_enrichment_culture_clone_C1_20C_A	2.31863			-
k_Bacteria.p_Proteobacteria.c_Gammaproteobacteria.o_Enterobacteriales.f_Enterobacteriaceae	5.85294	C6	5.49388	2.6e-05
k_Bacteria.p_Bacteroidetes	4.9415			-
k_Bacteria.p_Firmicutes.c_Clostridia.o_Clostridiales.f_Family_XI.g_Tissierella	2.31094			-
k_Bacteria.p_Bacteroidetes.c_Bacteroidia.o_Chitinophagales.f_Chitinophagaceae.g_Segetibacter	2.43199			-
k_Bacteria.p_Atribacteria.c_Caldatribacteriia	1.64194			-
k_Archaea.p_Nanoarchaeaeota.c_Woesearchaeia	1.517			-
k_Bacteria.p_Deinococcus_Thermus.c_Deinococci	2.83382			-
k_Bacteria.p_Firmicutes.c_Clostridia.o_Clostridiales.f_Ruminococcaceae.g_Ruminiclostridium_1	2.3823			-
k_Eukaryota.p_Opisthokonta.c_Nucletmycea.o_Fungi.D_9__Saccharomycetaceae	1.99641			-
k_Bacteria.p_Bacteroidetes.c_Bacteroidia.o_Cytophagales.f_Cyclobacteriaceae.g_Algoriphagus	2.08127			-
k_Bacteria.p_Proteobacteria.c_Gammaproteobacteria.o_Pasteurellales.f_Pasteurellaceae.g_Haemophilus	2.46585			-
k_Bacteria.p_Proteobacteria.c_Alphaproteobacteria.o_Rhizobiales.f_Xanthobacteraceae	1.73885			-
k_Bacteria.p_Proteobacteria.c_Alphaproteobacteria.o_Rickettsiales.f_Mitochondria.g_uncultured_bacterium.s_Mitochondria_uncultured_bacterium	3.07749			-
k_Bacteria.p_Bacteroidetes.c_Bacteroidia.o_Chitinophagales.f_Chitinophagaceae.g_Dinghuibacter.s_Dinghuibacter_uncultured_prokaryote	2.40161			-
k_Bacteria.p_Planctomycetes.c_Planctomycetacia.o_Pirellulales	2.3823			-
k_Bacteria.p_Deinococcus_Thermus.c_Deinococci.o_Thermales	2.83382			-
k_Bacteria.p_Proteobacteria.c_Alphaproteobacteria.o_Sphingomonadales.f_Sphingomonadaceae.g_Sphingobium	2.67297	C1	4.15206	0.00373423
k_Archaea.p_Euryarchaeota.c_Thermoplasmata.o_Methanomassiliicoccales.f_Methanomassiliicoccaceae.g_Methanomassiliicoccus	1.84151			-
k_Bacteria.p_Planctomycetes.c_OM190.o_marine_metagenome	1.97773			-
k_Archaea.p_Euryarchaeota.c_Methanobacteria.o_Methanobacteriales.f_Methanobacteriaceae.g_Methanobacterium	2.31863			-
k_Bacteria.p_Bacteroidetes.c_Bacteroidia.o_Flavobacteriales	3.22834			-
k_Bacteria.p_Cyanobacteria.c_Oxyphotobacteria.o_Synechococcales	3.50128			-
k_Bacteria.p_Bacteroidetes.c_Bacteroidia.o_Chitinophagales.f_Saprospiraceae.g_uncultured	3.37232			-
k_Bacteria.p_Proteobacteria.c_Gammaproteobacteria.o_Legionellales.f_Legionellaceae	1.517			-
k_Eukaryota.p_Opisthokonta	1.99641			-
k_Bacteria.p_Bacteroidetes.c_Bacteroidia.o_Cytophagales	2.65266			-
k_Bacteria.p_Actinobacteria.c_Actinobacteria.o_Micrococcales	3.5037			-
k_Bacteria.p_Proteobacteria.c_Deltaproteobacteria.o_Desulfovibrionales	1.56276			-
k_Bacteria.p_Planctomycetes.c_Phycisphaerae	2.10682			-
k_Bacteria.p_Proteobacteria.c_Alphaproteobacteria	3.61966			-
k_Bacteria.p_Proteobacteria.c_Alphaproteobacteria.o_Caulobacterales.f_Caulobacteraceae.g_Brevundimonas	3.10058			-
k_Bacteria.p_Firmicutes.c_Clostridia.o_Clostridiales.f_Clostridiaceae_2.g_Anaerovirgula_sp__V37_02_1.s_Anaerovirgula_sp__V37_02_1	2.37567			-
k_Bacteria.p_Cyanobacteria.c_Oxyphotobacteria.o_Synechococcales.f_Cyanobiaceae	3.48961			-
k_Bacteria.p_Cyanobacteria	3.50675			-
k_Bacteria.p_Firmicutes.c_Clostridia.o_Clostridiales.f_Syntrophomonadaceae	2.47124			-
k_Bacteria.p_Proteobacteria.c_Gammaproteobacteria.o_Legionellales	1.517			-
k_Bacteria.p_Proteobacteria.c_Deltaproteobacteria.o_Oligoflexales.f_Oligoflexaceae	1.56276			-
k_Bacteria.p_Bacteroidetes.c_Rhodothermia.o_Balneolales.f_Balneolaceae	2.70577			-
k_Bacteria.p_Firmicutes.c_Clostridia.o_Thermoanaerobacterales.f_Family_III.g_Thermoanaerobacterium	1.70888			-
k_Archaea.p_Euryarchaeota.c_Thermoplasmata	1.84151			-
k_Bacteria.p_Cyanobacteria.c_Oxyphotobacteria.o_Synechococcales.f_Cyanobiaceae.g_Cyanobium_PCC_6307.s_unidentified_marine_bacterioplankton	2.37567			-
k_Bacteria.p_Proteobacteria.c_Gammaproteobacteria.o_Pseudomonadales.f_Pseudomonadaceae.g_Pseudomonas	4.44192	C1	4.05971	1.25e-06
k_Bacteria.p_Bacteroidetes.c_Bacteroidia.o_Sphingobacteriales	1.81803			-
k_Archaea.p_Thaumarchaeota.c_Nitrososphaeria	3.19115			-
k_Bacteria.p_Proteobacteria	5.86843	C6	5.4257	0.00053304
k_Bacteria.p_Cyanobacteria.c_Oxyphotobacteria.o_Synechococcales.f_Cyanobiaceae.g_Cyanobium_PCC_6307	2.84379			-
k_Bacteria.p_Planctomycetes.c_Planctomycetacia.o_Pirellulales.f_Pirellulaceae.g_Pirellula.s_agricultural_soil_bacterium_SC_I_28	1.76688			-
k_Bacteria.p_Acidobacteria.c_Subgroup_17.o_metagenome.f_metagenome.g_metagenome.s_Subgroup_17_metagenome	1.517			-
k_Bacteria.p_Proteobacteria.c_Gammaproteobacteria.o_Betaproteobacteriales.f_Burkholderiaceae.g_Alcaligenes	2.20621			-
k_Bacteria.p_Firmicutes.c_Clostridia.o_Clostridiales.f_Clostridiaceae_1	4.08333			-
k_Bacteria.p_Firmicutes.c_Clostridia.o_Clostridiales.f_Clostridiaceae_2	2.37567			-
k_Bacteria.p_Proteobacteria.c_Alphaproteobacteria.o_Azospirillales.f_Azospirillaceae	1.30748			-
k_Bacteria.p_Actinobacteria.c_Actinobacteria.o_Bifidobacteriales.f_Bifidobacteriaceae.g_Gardnerella	3.61754			-
k_Bacteria.p_Firmicutes.c_Bacilli.o_Bacillales.f_Bacillaceae.g_Anoxybacillus	1.79684			-
k_Bacteria.p_Proteobacteria.c_Gammaproteobacteria.o_Enterobacteriales.f_Enterobacteriaceae.g_Escherichia_Shigella.s_uncultured_Pantoea_sp_	1.41663			-
k_Bacteria.p_Firmicutes.c_Clostridia	4.08333			-
k_Bacteria.p_Actinobacteria.c_Actinobacteria.o_Micrococcales.f_Micrococcaceae	3.5037	C5	4.95319	0.000288388
k_Bacteria.p_Bacteroidetes.c_Bacteroidia.o_Chitinophagales.f_uncultured	1.40785			-
k_Bacteria.p_Bacteroidetes.c_Bacteroidia.o_Flavobacteriales.f_Flavobacteriaceae.g_Robiginitalea.s_bacterium_K2_15	2.42009			-
k_Bacteria.p_Bacteroidetes.c_Bacteroidia.o_Chitinophagales.f_Chitinophagaceae.g_uncultured	2.18601			-
k_Bacteria.p_Proteobacteria.c_Gammaproteobacteria.o_Xanthomonadales	2.89085			-
k_Bacteria.p_Patescibacteria.c_Parcubacteria.o_Candidatus_Kaiserbacteria.f_Candidatus_Sonnebornia_yantaiensis	1.90518			-
k_Bacteria.p_Planctomycetes.c_Phycisphaerae.o_Phycisphaerales.f_Phycisphaeraceae.g_CL500_3	2.10682			-
k_Bacteria.p_Firmicutes.c_Clostridia.o_Clostridiales.f_Syntrophomonadaceae.g_Pelospora.s_Pelospora_uncultured_bacterium	2.47124			-
k_Bacteria.p_Proteobacteria.c_Alphaproteobacteria.o_Sphingomonadales	2.88082			-
k_Bacteria.p_Bacteroidetes.c_Bacteroidia.o_Chitinophagales.f_Chitinophagaceae.g_Dinghuibacter	2.40161			-
k_Bacteria	5.99996			-
k_Bacteria.p_Spirochaetes.c_Leptospirae.o_Leptospirales.f_Leptospiraceae.g_Leptospira	1.5116			-
k_Bacteria.p_Firmicutes.c_Clostridia.o_Thermoanaerobacterales.f_Family_III	1.70888			-
k_Bacteria.p_Bacteroidetes.c_Bacteroidia.o_Sphingobacteriales.f_Sphingobacteriaceae	1.81803			-
k_Bacteria.p_Firmicutes.c_Bacilli.o_Lactobacillales.f_Enterococcaceae.g_Enterococcus	5.63822			-
k_Bacteria.p_Firmicutes.c_Bacilli.o_Lactobacillales.f_Streptococcaceae.g_Lactococcus	3.46945			-
k_Bacteria.p_Firmicutes.c_Clostridia.o_Clostridiales.f_Peptostreptococcaceae	2.58395			-
k_Bacteria.p_Bacteroidetes.c_Bacteroidia.o_Cytophagales.f_Microscillaceae	2.21597			-
k_Bacteria.p_Proteobacteria.c_Gammaproteobacteria.o_Betaproteobacteriales	3.20916			-
k_Bacteria.p_Firmicutes.c_Clostridia.o_Clostridiales.f_Clostridiaceae_1.g_Oxobacter.s_Oxobacter_uncultured_bacterium	1.34091			-
k_Bacteria.p_Acidobacteria.c_Blastocatellia_Subgroup_4	1.79321			-
k_Bacteria.p_Cyanobacteria.c_Oxyphotobacteria.o_Nostocales	1.60415			-
k_Bacteria.p_Firmicutes.c_Bacilli.o_Bacillales.f_Family_XII	5.79245			-
k_Bacteria.p_Firmicutes.c_Clostridia.o_Thermoanaerobacterales.f_Thermoanaerobacteraceae	1.517			-
k_Bacteria.p_Bacteroidetes.c_Bacteroidia.o_Cytophagales.f_Spirosomaceae	2.21597			-
k_Archaea.p_Euryarchaeota.c_Methanobacteria.o_Methanobacteriales.f_Methanobacteriaceae	2.31863			-
k_Bacteria.p_Firmicutes.c_Clostridia.o_Thermoanaerobacterales.f_Thermoanaerobacteraceae.g_Caldanaerobius	1.517			-
k_Bacteria.p_Proteobacteria.c_Deltaproteobacteria.o_Desulfuromonadales.f_Geobacteraceae.g_Geobacter	2.05412			-
k_Bacteria.p_Bacteroidetes.c_Bacteroidia.o_Chitinophagales.f_Chitinophagaceae.g_uncultured.s_Terrimonas_sp__16_45A	1.84151			-
k_Bacteria.p_Tenericutes.c_Mollicutes.o_Mycoplasmatales.f_Mycoplasmataceae	1.45361			-
k_Bacteria.p_Firmicutes.c_Clostridia.o_Thermoanaerobacterales.f_SRB2.g_uncultured_Thermoanaerobacterales_bacterium	1.64194			-
k_Archaea.p_Thaumarchaeota.c_Nitrososphaeria.o_Nitrososphaerales	3.16373			-
k_Bacteria.p_Bacteroidetes.c_Bacteroidia.o_Bacteroidales.f_Dysgonomonadaceae	2.75028			-
k_Bacteria.p_Bacteroidetes.c_Bacteroidia.o_Flavobacteriales.f_Cryomorphaceae	2.38883			-
k_Bacteria.p_Proteobacteria.c_Alphaproteobacteria.o_Caulobacterales	3.11543			-
k_Bacteria.p_Planctomycetes.c_OM190.o_marine_metagenome.f_marine_metagenome.g_marine_metagenome	1.97773			-
k_Bacteria.p_Proteobacteria.c_Gammaproteobacteria.o_Betaproteobacteriales.f_Burkholderiaceae	3.20916			-
k_Bacteria.p_Verrucomicrobia.c_Verrucomicrobiae.o_uncultured	0.562757			-
k_Bacteria.p_Bacteroidetes.c_Bacteroidia.o_Bacteroidales.f_Prevotellaceae.g_Prevotella.s_Prevotella_bivia	4.9414			-
k_Bacteria.p_Firmicutes.c_Negativicutes.o_Selenomonadales.f_Veillonellaceae.g_Veillonella	4.96683			-
k_Bacteria.p_Firmicutes.c_Clostridia.o_Clostridiales.f_Peptococcaceae.g_Desulfosporosinus.s_uncultured_Clostridiales_bacterium	1.73885			-
k_Archaea.p_Euryarchaeota.c_Methanobacteria.o_Methanobacteriales	2.31863			-
k_Archaea.p_Thaumarchaeota.c_Nitrososphaeria.o_Nitrososphaerales.f_Nitrososphaeraceae	3.16373			-
k_Bacteria.p_Bacteroidetes.c_Bacteroidia.o_Flavobacteriales.f_Cryomorphaceae.g_uncultured	2.38883			-
k_Bacteria.p_Spirochaetes	1.5116			-
k_Bacteria.p_Bacteroidetes.c_Bacteroidia.o_Chitinophagales.f_Chitinophagaceae.g_Lacibacter	2.65266			-
k_Bacteria.p_Firmicutes.c_Bacilli.o_Lactobacillales.f_Streptococcaceae	4.97234			-
k_Bacteria.p_Actinobacteria.c_Actinobacteria.o_Micrococcales.f_Microbacteriaceae.g_Candidatus_Aquiluna	2.19623			-
k_Bacteria.p_Firmicutes.c_Clostridia.o_Clostridiales.f_Peptostreptococcaceae.g_Romboutsia	2.37567			-
k_Bacteria.p_Chloroflexi.c_P2_11E	1.73885			-
k_Bacteria.p_Bacteroidetes.c_Bacteroidia	4.9415			-
k_Archaea.p_Thaumarchaeota.c_Nitrososphaeria.o_Nitrosopumilales.f_Nitrosopumilaceae.g_Candidatus_Nitrosoarchaeum	1.97773			-
k_Bacteria.p_Deinococcus_Thermus.c_Deinococci.o_Thermales.f_Thermaceae.g_Thermus	2.83382			-
k_Bacteria.p_Proteobacteria.c_Gammaproteobacteria.o_Oceanospirillales.f_Halomonadaceae	1.76688			-
k_Bacteria.p_Verrucomicrobia	0.562757			-
k_Bacteria.p_Planctomycetes.c_Planctomycetacia.o_Planctomycetales	2.65618			-
k_Bacteria.p_Firmicutes.c_Bacilli.o_Lactobacillales.f_Streptococcaceae.g_Lactococcus.s_Lactococcus_sp__S23	1.94297			-
k_Bacteria.p_Proteobacteria.c_Gammaproteobacteria.o_Pseudomonadales.f_Moraxellaceae.g_Acinetobacter	5.12148	C3	4.66332	4e-05
k_Bacteria.p_Firmicutes.c_Clostridia.o_Clostridiales.f_Peptostreptococcaceae.g_Romboutsia.s_Romboutsia_timonensis	2.37567			-
k_Archaea.p_Thaumarchaeota	3.19115			-
k_Bacteria.p_Atribacteria.c_Caldatribacteriia.o_Caldatribacteriales.f_Caldatribacteriaceae	1.64194			-
k_Bacteria.p_Proteobacteria.c_Alphaproteobacteria.o_Rickettsiales.f_Mitochondria	3.07749			-
k_Bacteria.p_Bacteroidetes.c_Bacteroidia.o_Bacteroidales.f_Dysgonomonadaceae.g_Proteiniphilum	2.75028			-
k_Bacteria.p_Spirochaetes.c_Leptospirae.o_Leptospirales.f_Leptospiraceae	1.5116			-
k_Eukaryota.p_Opisthokonta.c_Nucletmycea.o_Fungi.D_9__Saccharomycetaceae.D_10__Saccharomyces	1.99641			-
k_Bacteria.p_Actinobacteria.c_Actinobacteria.o_Micrococcales.f_Microbacteriaceae	2.19623			-
k_Bacteria.p_Bacteroidetes.c_Bacteroidia.o_Flavobacteriales.f_Schleiferiaceae	1.70888			-
k_Bacteria.p_Bacteroidetes.c_Bacteroidia.o_Flavobacteriales.f_Flavobacteriaceae.g_Aureicoccus.s_Aureicoccus_uncultured_bacterium	1.88498			-
k_Bacteria.p_Chloroflexi.c_P2_11E.o_uncultured_bacterium	1.73885			-
k_Bacteria.p_Firmicutes.c_Clostridia.o_Clostridiales.f_Clostridiaceae_1.g_Clostridium_sensu_stricto_12	2.74173			-
k_Bacteria.p_Planctomycetes.c_OM190	2.09424			-
k_Bacteria.p_Proteobacteria.c_Gammaproteobacteria.o_Pseudomonadales	5.18	C3	4.71781	1.87e-05
k_Bacteria.p_Bacteroidetes.c_Bacteroidia.o_Cytophagales.f_Spirosomaceae.g_uncultured.s_Ephemera_danica	2.10682			-
k_Bacteria.p_Planctomycetes.c_Phycisphaerae.o_Phycisphaerales.f_Phycisphaeraceae	2.10682			-
k_Bacteria.p_Proteobacteria.c_Gammaproteobacteria.o_Betaproteobacteriales.f_Burkholderiaceae.g_Ralstonia	1.21057			-
k_Bacteria.p_Proteobacteria.c_Gammaproteobacteria.o_Xanthomonadales.f_Xanthomonadaceae.g_Thermomonas	2.02515			-
k_Bacteria.p_Actinobacteria.c_Actinobacteria	4.16871			-
k_Eukaryota.p_Opisthokonta.c_Nucletmycea.o_Fungi	1.99641			-
k_Bacteria.p_Bacteroidetes.c_Bacteroidia.o_Bacteroidales.f_Prevotellaceae.g_Prevotella	4.9415			-
k_Bacteria.p_Bacteroidetes.c_Bacteroidia.o_Chitinophagales.f_Chitinophagaceae.g_Ferruginibacter	2.61966			-
k_Bacteria.p_Tenericutes.c_Mollicutes.o_Mycoplasmatales	1.45361			-
k_Bacteria.p_Firmicutes.c_Clostridia.o_Clostridiales.f_Clostridiaceae_2.g_Anaerovirgula_sp__V37_02_1	2.37567			-
Unassigned	3.10267			-
k_Bacteria.p_Tenericutes.c_Mollicutes	1.45361			-
k_Bacteria.p_Firmicutes.c_Clostridia.o_Clostridiales	4.08333			-
k_Bacteria.p_Firmicutes.c_Clostridia.o_Clostridiales.f_Ruminococcaceae.g_Caproiciproducens	3.00051			-
k_Bacteria.p_Planctomycetes.c_Planctomycetacia.o_Planctomycetales.f_Rubinisphaeraceae	2.63094			-
k_Bacteria.p_Bacteroidetes.c_Bacteroidia.o_Chitinophagales.f_Saprospiraceae.g_uncultured.s_uncultured_marine_bacterium	2.72711			-
k_Bacteria.p_Actinobacteria.c_Actinobacteria.o_Micrococcales.f_Micrococcaceae.g_Rothia	3.50228	C5	4.96514	0.000288349
k_Eukaryota.p_Opisthokonta.c_Nucletmycea	1.99641			-
k_Bacteria.p_Proteobacteria.c_Gammaproteobacteria.o_Legionellales.f_Legionellaceae.g_uncultured	1.517			-
k_Archaea.p_Nanoarchaeaeota	1.517			-
k_Bacteria.p_Patescibacteria.c_Parcubacteria	1.90518			-
k_Bacteria.p_Proteobacteria.c_Gammaproteobacteria.o_Betaproteobacteriales.f_Rhodocyclaceae.g_Methyloversatilis	1.98873			-
k_Bacteria.p_Nitrospirae	2.18601			-
k_Bacteria.p_Proteobacteria.c_Deltaproteobacteria.o_Desulfuromonadales.f_Geobacteraceae	2.05412			-
k_Bacteria.p_Bacteroidetes.c_Bacteroidia.o_Chitinophagales	3.83599			-
k_Bacteria.p_Firmicutes.c_Bacilli.o_Bacillales.f_Staphylococcaceae	3.65266			-
k_Bacteria.p_Bacteroidetes.c_Bacteroidia.o_Cytophagales.f_Cyclobacteriaceae	2.08127			-
k_Bacteria.p_Firmicutes.c_Bacilli.o_Lactobacillales.f_Streptococcaceae.g_Streptococcus	4.96094			-
k_Bacteria.p_Proteobacteria.c_Alphaproteobacteria.o_Rhodobacterales.f_Rhodobacteraceae.g_Nautella	2.34809			-
k_Bacteria.p_Proteobacteria.c_Gammaproteobacteria	5.86831	C6	5.43666	0.000405697
k_Bacteria.p_Proteobacteria.c_Gammaproteobacteria.o_Betaproteobacteriales.f_Burkholderiaceae.g_Alcaligenes.s_Alcaligenes_aquatilis	2.20621			-
k_Bacteria.p_Firmicutes.c_Clostridia.o_Thermoanaerobacterales	2.10682			-
k_Bacteria.p_Planctomycetes.c_Planctomycetacia.o_Pirellulales.f_Pirellulaceae.g_Pirellula	2.244			-
k_Bacteria.p_Firmicutes.c_Clostridia.o_Clostridiales.f_Peptococcaceae.g_Desulfosporosinus	1.73885			-
k_Bacteria.p_Bacteroidetes.c_Bacteroidia.o_Chitinophagales.f_Chitinophagaceae	3.65054			-
k_Bacteria.p_Planctomycetes.c_Planctomycetacia.o_Planctomycetales.f_uncultured.g_uncultured_bacterium.s_Planctomycetales_uncultured_bacterium	1.40785			-
k_Archaea.p_Euryarchaeota.c_Thermoplasmata.o_Methanomassiliicoccales	1.84151			-
k_Bacteria.p_Actinobacteria.c_Actinobacteria.o_Bifidobacteriales.f_Bifidobacteriaceae	4.03875			-
k_Bacteria.p_Tenericutes.c_Mollicutes.o_Mycoplasmatales.f_Mycoplasmataceae.g_Ureaplasma	1.45361			-
k_Bacteria.p_Bacteroidetes.c_Bacteroidia.o_Flavobacteriales.f_Flavobacteriaceae	3.14482			-
k_Archaea.p_Thaumarchaeota.c_Nitrososphaeria.o_Nitrosopumilales.f_Nitrosopumilaceae	1.97773			-
k_Archaea.p_Euryarchaeota.c_Methanobacteria	2.31863			-
k_Bacteria.p_Firmicutes.c_Clostridia.o_Thermoanaerobacterales.f_SRB2.g_uncultured_Thermoanaerobacterales_bacterium.s_uncultured_Thermoanaerobacterales_bacterium	1.64194			-
k_Bacteria.p_Firmicutes.c_Clostridia.o_Thermoanaerobacterales.f_SRB2	1.64194			-
k_Bacteria.p_Patescibacteria.c_Parcubacteria.o_Candidatus_Kaiserbacteria.f_Candidatus_Sonnebornia_yantaiensis.g_Candidatus_Sonnebornia_yantaiensis.s_Candidatus_Sonnebornia_yantaiensis	1.90518			-
k_Bacteria.p_Firmicutes.c_Clostridia.o_Clostridiales.f_Peptococcaceae	1.73885			-
k_Bacteria.p_Proteobacteria.c_Alphaproteobacteria.o_Azospirillales.f_Azospirillaceae.g_Azospirillum	1.30748			-
k_Bacteria.p_Bacteroidetes.c_Bacteroidia.o_Cytophagales.f_Microscillaceae.g_OLB12.s_OLB12_uncultured_bacterium	2.21597			-
k_Bacteria.p_Planctomycetes.c_OM190.o_marine_metagenome.f_marine_metagenome	1.97773			-
k_Bacteria.p_Planctomycetes.c_Phycisphaerae.o_Phycisphaerales.f_Phycisphaeraceae.g_CL500_3.s_CL500_3_uncultured_bacterium	2.10682			-
k_Bacteria.p_Bacteroidetes.c_Rhodothermia	2.70577			-
k_Bacteria.p_Planctomycetes.c_Planctomycetacia	2.84151			-
k_Bacteria.p_Bacteroidetes.c_Rhodothermia.o_Balneolales	2.70577			-
k_Bacteria.p_Firmicutes	5.86902	C2	5.41443	0.00159046
k_Bacteria.p_Proteobacteria.c_Gammaproteobacteria.o_Pasteurellales	2.46585			-
k_Bacteria.p_Proteobacteria.c_Alphaproteobacteria.o_Sphingomonadales.f_Sphingomonadaceae.g_Erythrobacter	2.22551			-
k_Archaea.p_Euryarchaeota	2.44357			-
k_Bacteria.p_Bacteroidetes.c_Bacteroidia.o_Sphingobacteriales.f_Sphingobacteriaceae.g_Pedobacter	1.81803			-
k_Bacteria.p_Chloroflexi.c_P2_11E.o_uncultured_bacterium.f_uncultured_bacterium.g_uncultured_bacterium.s_P2_11E_uncultured_bacterium	1.73885			-
k_Bacteria.p_Firmicutes.c_Bacilli.o_Bacillales.f_Family_XII.g_Exiguobacterium.s_Exiguobacterium_sp__m030608c	1.71766			-
k_Bacteria.p_Proteobacteria.c_Gammaproteobacteria.o_Enterobacteriales.f_Enterobacteriaceae.g_Escherichia_Shigella	5.58167	C6	5.33854	3.42e-05
k_Bacteria.p_Bacteroidetes.c_Bacteroidia.o_Bacteroidales.f_Prevotellaceae.g_Prevotella_9	1.6767			-
k_Bacteria.p_Cyanobacteria.c_Oxyphotobacteria.o_Synechococcales.f_Prochlorotrichaceae.g_Prochlorothrix_PCC_9006	1.92448			-
k_Bacteria.p_Bacteroidetes.c_Bacteroidia.o_Cytophagales.f_Cyclobacteriaceae.g_Algoriphagus.s_Algoriphagus_uncultured_Bacteroidetes_bacterium	2.08127			-
k_Bacteria.p_Actinobacteria.c_Actinobacteria.o_Bifidobacteriales	4.03875			-
k_Bacteria.p_Nitrospirae.c_Nitrospira.o_Nitrospirales.f_Nitrospiraceae	2.18601			-
k_Bacteria.p_Proteobacteria.c_Gammaproteobacteria.o_Oceanospirillales	1.76688			-
k_Bacteria.p_Proteobacteria.c_Deltaproteobacteria.o_Oligoflexales	1.56276			-
k_Bacteria.p_Planctomycetes.c_Planctomycetacia.o_Pirellulales.f_Pirellulaceae	2.3823			-
k_Bacteria.p_Deinococcus_Thermus.c_Deinococci.o_Thermales.f_Thermaceae	2.83382			-
k_Bacteria.p_Firmicutes.c_Negativicutes.o_Selenomonadales.f_Acidaminococcaceae.g_Phascolarctobacterium	0.562757			-
k_Bacteria.p_Planctomycetes.c_Planctomycetacia.o_Planctomycetales.f_uncultured	1.40785			-
k_Bacteria.p_Verrucomicrobia.c_Verrucomicrobiae	0.562757			-
k_Bacteria.p_Firmicutes.c_Bacilli.o_Bacillales.f_Family_XII.g_Exiguobacterium.s_Exiguobacterium_sp__CQ5	1.03988			-
k_Bacteria.p_Proteobacteria.c_Gammaproteobacteria.o_Oceanospirillales.f_Halomonadaceae.g_Halomonas	1.76688			-
k_Bacteria.p_Proteobacteria.c_Alphaproteobacteria.o_Sphingomonadales.f_Sphingomonadaceae.g_Sphingorhabdus.s_Sphingopyxis_sp__HLT2_36	2.36894			-
k_Bacteria.p_Actinobacteria.c_Actinobacteria.o_Corynebacteriales.f_Corynebacteriaceae.g_Corynebacterium_1	3.91262			-
k_Bacteria.p_Bacteroidetes.c_Bacteroidia.o_Bacteroidales.f_Prevotellaceae.g_Prevotella.s_Prevotella_bivia_DSM_20514	1.92178			-
k_Bacteria.p_Atribacteria.c_Caldatribacteriia.o_Caldatribacteriales.f_Caldatribacteriaceae.g_Candidatus_Caldatribacterium	1.64194			-
k_Bacteria.p_Actinobacteria.c_Actinobacteria.o_Corynebacteriales.f_Corynebacteriaceae	3.91262			-
k_Bacteria.p_Firmicutes.c_Negativicutes.o_Selenomonadales.f_Veillonellaceae	4.96683			-
k_Bacteria.p_Planctomycetes.c_Phycisphaerae.o_Phycisphaerales	2.10682			-
k_Bacteria.p_Bacteroidetes.c_Bacteroidia.o_Cytophagales.f_Spirosomaceae.g_Lacihabitans	1.56276			-
k_Bacteria.p_Bacteroidetes.c_Bacteroidia.o_Chitinophagales.f_Saprospiraceae.g_uncultured.s_uncultured_Haliscomenobacter_sp_	2.29515			-
k_Bacteria.p_Firmicutes.c_Clostridia.o_Clostridiales.f_Clostridiaceae_1.g_Clostridium_sensu_stricto_1	4.08333			-
k_Bacteria.p_Firmicutes.c_Clostridia.o_Clostridiales.f_Clostridiaceae_1.g_Oxobacter	1.34091			-
k_Bacteria.p_Bacteroidetes.c_Bacteroidia.o_Flavobacteriales.f_Cryomorphaceae.g_uncultured.s_Cryomorphaceae_uncultured_organism	1.92448			-
k_Bacteria.p_Spirochaetes.c_Leptospirae	1.5116			-
k_Bacteria.p_Firmicutes.c_Clostridia.o_Clostridiales.f_Family_XI	2.31094			-
k_Bacteria.p_Firmicutes.c_Bacilli.o_Bacillales	5.79543			-
k_Bacteria.p_Firmicutes.c_Bacilli.o_Lactobacillales.f_Enterococcaceae	5.63822			-
k_Bacteria.p_Cyanobacteria.c_Oxyphotobacteria.o_Synechococcales.f_Prochlorotrichaceae	1.92448			-
k_Bacteria.p_Proteobacteria.c_Deltaproteobacteria.o_Desulfovibrionales.f_Desulfovibrionaceae.g_Desulfovibrio	1.56276			-
k_Bacteria.p_Proteobacteria.c_Alphaproteobacteria.o_Rhodobacterales.f_Rhodobacteraceae.g_Ruegeria	1.90518			-
k_Bacteria.p_Firmicutes.c_Clostridia.o_Thermoanaerobacterales.f_Thermoanaerobacteraceae.g_Caldanaerobius.s_Caldanaerobius_uncultured_Thermoanaerobacterales_bacterium	1.517			-
k_Bacteria.p_Proteobacteria.c_Gammaproteobacteria.o_Betaproteobacteriales.f_Burkholderiaceae.g_Undibacterium	1.6767			-
k_Bacteria.p_Firmicutes.c_Bacilli.o_Lactobacillales.f_Lactobacillaceae.g_Lactobacillus	1.517			-
k_Bacteria.p_Actinobacteria	4.16871			-
k_Bacteria.p_Tenericutes	1.45361			-
k_Bacteria.p_Proteobacteria.c_Alphaproteobacteria.o_Rhizobiales	1.73885			-
k_Bacteria.p_Proteobacteria.c_Gammaproteobacteria.o_Betaproteobacteriales.f_Rhodocyclaceae	1.98873			-
k_Bacteria.p_Proteobacteria.c_Deltaproteobacteria	2.27033			-
k_Bacteria.p_Firmicutes.c_Bacilli	5.86603	C2	5.46665	0.000180587
k_Bacteria.p_Bacteroidetes.c_Bacteroidia.o_Cytophagales.f_Spirosomaceae.g_uncultured	2.10682			-
k_Bacteria.p_Proteobacteria.c_Deltaproteobacteria.o_Oligoflexales.f_Oligoflexaceae.g_uncultured	1.56276			-
