# Supplementary material for: Dynamic changes of the gut microbial colonization in preterm infants with different time points after birth
Source: Front Microbiol. 2023 Feb 17;14:1078426. doi: 10.3389/fmicb.2023.1078426 (PMC9983350; doi:10.3389/fmicb.2023.1078426)
Supplement: Supplementary file 1 [file Data_Sheet_1.ZIP › Supplementary Table 5.xlsx]

## Sheet: Kegg Picrust
KEGG Pathways	LDA Score	Group	P- Value
f_09100_Metabolism.09111_Xenobiotics_biodegradation_and_metabolism.Drug_metabolism___cytochrome_P450	3.38901	C1	3.23e-05
f_09180_Brite_Hierarchies.09183_Protein_families__signaling_and_cellular_processes.Transporters	4.98021	C5	1.72e-07
f_09100_Metabolism.09108_Metabolism_of_cofactors_and_vitamins.Ubiquinone_and_other_terpenoid_quinone_biosynthesis	3.6868	C6	0.00181356
f_09100_Metabolism.09109_Metabolism_of_terpenoids_and_polyketides.Limonene_and_pinene_degradation	3.70492	C1	2.45e-06
f_09160_Human_Diseases.09163_Immune_diseases.Systemic_lupus_erythematosus	1.43126	C1	7.56e-07
f_09190_Not_Included_in_Pathway_or_Brite.09191_Unclassified__metabolism.Nucleotide_metabolism	3.09872	C6	5.09e-09
f_09160_Human_Diseases.09174_Infectious_diseases__Parasitic.African_trypanosomiasis	2.28773		-
f_09150_Organismal_Systems.09151_Immune_system	2.86552	C1	1.17e-06
f_09100_Metabolism.09109_Metabolism_of_terpenoids_and_polyketides.Biosynthesis_of_siderophore_group_nonribosomal_peptides	3.19048		-
f_09140_Cellular_Processes.09143_Cell_growth_and_death.p53_signaling_pathway	1.06452		-
f_09100_Metabolism.09103_Lipid_metabolism.Steroid_biosynthesis	1.62311		-
f_09100_Metabolism.09106_Metabolism_of_other_amino_acids.Taurine_and_hypotaurine_metabolism	3.09656		-
f_09100_Metabolism.09108_Metabolism_of_cofactors_and_vitamins.Folate_biosynthesis	3.7633	C1	4.85e-09
f_09120_Genetic_Information_Processing.09124_Replication_and_repair.Base_excision_repair	3.66527		-
f_09180_Brite_Hierarchies.09182_Protein_families__genetic_information_processing.Transcription_factors	4.41859		-
f_09100_Metabolism.09101_Carbohydrate_metabolism.Starch_and_sucrose_metabolism	3.96571		-
f_09100_Metabolism.09105_Amino_acid_metabolism.Glycine__serine_and_threonine_metabolism	3.94758		-
f_09100_Metabolism.09109_Metabolism_of_terpenoids_and_polyketides	4.30562	C1	3.1e-06
f_09160_Human_Diseases.09171_Infectious_diseases__Bacterial.Epithelial_cell_signaling_in_Helicobacter_pylori_infection	2.82064		-
f_09100_Metabolism.09107_Glycan_biosynthesis_and_metabolism.Other_glycan_degradation	3.11231	C5	1.2e-05
f_09100_Metabolism.09103_Lipid_metabolism.Glycerophospholipid_metabolism	3.82771		-
f_09130_Environmental_Information_Processing.09131_Membrane_transport.ABC_transporters	4.65827	C5	4.81e-08
f_09100_Metabolism.09103_Lipid_metabolism	4.40509	C3	2.9e-05
f_09100_Metabolism.09101_Carbohydrate_metabolism.Glyoxylate_and_dicarboxylate_metabolism	3.82677		-
f_09100_Metabolism.09110_Biosynthesis_of_other_secondary_metabolites.Penicillin_and_cephalosporin_biosynthesis	2.75105		-
f_09130_Environmental_Information_Processing	4.88555	C5	9.89e-09
f_09160_Human_Diseases.09175_Drug_resistance__Antimicrobial.beta_Lactam_resistance	2.52894		-
f_09160_Human_Diseases.09163_Immune_diseases.Primary_immunodeficiency	2.81632		-
f_09160_Human_Diseases.09167_Endocrine_and_metabolic_diseases.Type_II_diabetes_mellitus	2.69003	C6	8.25e-06
f_09100_Metabolism.09108_Metabolism_of_cofactors_and_vitamins.Vitamin_B6_metabolism	3.32555		-
f_09160_Human_Diseases.09172_Infectious_diseases__Viral.Influenza_A	1.09852		-
f_09100_Metabolism.09105_Amino_acid_metabolism.Arginine_and_proline_metabolism	4.12433		-
f_09140_Cellular_Processes.09143_Cell_growth_and_death.Cell_cycle___Caulobacter	3.64515		-
f_09100_Metabolism.09103_Lipid_metabolism.Sphingolipid_metabolism	2.87638	C5	5.58e-05
f_09180_Brite_Hierarchies.09182_Protein_families__genetic_information_processing.Proteasome	2.54337		-
f_09100_Metabolism.09108_Metabolism_of_cofactors_and_vitamins.Nicotinate_and_nicotinamide_metabolism	3.68614		-
f_09100_Metabolism.09111_Xenobiotics_biodegradation_and_metabolism.Metabolism_of_xenobiotics_by_cytochrome_P450	3.35278	C1	4.86e-05
f_09100_Metabolism.09109_Metabolism_of_terpenoids_and_polyketides.Zeatin_biosynthesis	2.5699		-
f_09160_Human_Diseases.09161_Cancers__Overview.Pathways_in_cancer	2.84709	C1	1.37e-07
f_09100_Metabolism.09111_Xenobiotics_biodegradation_and_metabolism.Styrene_degradation	2.91353	C1	0.00271583
f_09140_Cellular_Processes.09141_Transport_and_catabolism.Endocytosis	1.4573		-
f_09100_Metabolism.09105_Amino_acid_metabolism.Histidine_metabolism	3.8463	C1	4.54e-07
f_09160_Human_Diseases.09171_Infectious_diseases__Bacterial.Tuberculosis	3.14278		-
f_09100_Metabolism	5.66493		-
f_09100_Metabolism.09107_Glycan_biosynthesis_and_metabolism.Peptidoglycan_biosynthesis	3.91513		-
f_09100_Metabolism.09103_Lipid_metabolism.Secondary_bile_acid_biosynthesis	2.54558		-
f_09190_Not_Included_in_Pathway_or_Brite.09191_Unclassified__metabolism	4.23899		-
f_09100_Metabolism.09110_Biosynthesis_of_other_secondary_metabolites.Novobiocin_biosynthesis	3.13515		-
f_09180_Brite_Hierarchies.09181_Protein_families__metabolism.Photosynthesis_proteins	3.57001		-
f_09120_Genetic_Information_Processing.09124_Replication_and_repair.DNA_replication	3.785		-
f_09100_Metabolism.09110_Biosynthesis_of_other_secondary_metabolites.Stilbenoid__diarylheptanoid_and_gingerol_biosynthesis	1.39513	C1	1.97e-06
f_09160_Human_Diseases.09174_Infectious_diseases__Parasitic.Chagas_disease__American_trypanosomiasis_	2.24078	C6	0.00147688
f_09150_Organismal_Systems.09155_Excretory_system.Proximal_tubule_bicarbonate_reclamation	2.71083		-
f_09160_Human_Diseases.09164_Neurodegenerative_diseases.Amyotrophic_lateral_sclerosis__ALS_	2.8439	C1	0.00011742
f_09180_Brite_Hierarchies.09183_Protein_families__signaling_and_cellular_processes.Ion_channels	2.83414		-
f_09100_Metabolism.09106_Metabolism_of_other_amino_acids.D_Arginine_and_D_ornithine_metabolism	1.64787		-
f_09100_Metabolism.09108_Metabolism_of_cofactors_and_vitamins.Porphyrin_and_chlorophyll_metabolism	3.85591		-
f_09100_Metabolism.09102_Energy_metabolism.Photosynthesis	3.51693		-
f_09120_Genetic_Information_Processing.09124_Replication_and_repair.Non_homologous_end_joining	1.84189		-
f_09100_Metabolism.09108_Metabolism_of_cofactors_and_vitamins.One_carbon_pool_by_folate	3.70125		-
f_09150_Organismal_Systems.09151_Immune_system.Antigen_processing_and_presentation	2.5277		1.78e-07
f_09190_Not_Included_in_Pathway_or_Brite.09194_Poorly_characterized.Function_unknown	4.38054		-
f_09180_Brite_Hierarchies.09183_Protein_families__signaling_and_cellular_processes.Two_component_system	4.41624		-
f_09190_Not_Included_in_Pathway_or_Brite	4.97542		-
f_09100_Metabolism.09105_Amino_acid_metabolism.Valine__leucine_and_isoleucine_biosynthesis	3.81286	C6	1.18e-05
f_09190_Not_Included_in_Pathway_or_Brite.09191_Unclassified__metabolism.Amino_acid_metabolism	3.58007	C5	1.37e-07
f_09100_Metabolism.09111_Xenobiotics_biodegradation_and_metabolism	4.60492	C1	3e-06
f_09120_Genetic_Information_Processing.09124_Replication_and_repair	4.46239		-
f_09120_Genetic_Information_Processing.09123_Folding__sorting_and_degradation.Protein_processing_in_endoplasmic_reticulum	2.56385	C1	1.74e-06
f_09100_Metabolism.09103_Lipid_metabolism.Synthesis_and_degradation_of_ketone_bodies	3.15887	C1	8.87e-07
f_09100_Metabolism.09109_Metabolism_of_terpenoids_and_polyketides.Terpenoid_backbone_biosynthesis	3.72958		-
f_09100_Metabolism.09110_Biosynthesis_of_other_secondary_metabolites.Isoflavonoid_biosynthesis	0.199378		-
f_09150_Organismal_Systems.09156_Nervous_system	2.99145	C1	3.83e-08
f_09160_Human_Diseases.09164_Neurodegenerative_diseases.Prion_diseases	2.25342		0.0118198
f_09100_Metabolism.09110_Biosynthesis_of_other_secondary_metabolites	3.83191		-
f_09100_Metabolism.09102_Energy_metabolism.Nitrogen_metabolism	3.95191	C6	0.0110659
f_09100_Metabolism.09101_Carbohydrate_metabolism.Glycolysis___Gluconeogenesis	4.16148		-
f_09180_Brite_Hierarchies.09181_Protein_families__metabolism.Amino_acid_related_enzymes	4.1377		-
f_09140_Cellular_Processes.09143_Cell_growth_and_death	3.65989		-
f_09100_Metabolism.09105_Amino_acid_metabolism.Tyrosine_metabolism	3.80092	C1	7.75e-06
f_09100_Metabolism.09108_Metabolism_of_cofactors_and_vitamins.Thiamine_metabolism	3.65684		-
f_09100_Metabolism.09107_Glycan_biosynthesis_and_metabolism.N_Glycan_biosynthesis	2.25097		-
f_09100_Metabolism.09111_Xenobiotics_biodegradation_and_metabolism.Aminobenzoate_degradation	3.6912	C1	8.72e-08
f_09120_Genetic_Information_Processing.09121_Transcription.RNA_polymerase	3.2304		-
f_09100_Metabolism.09110_Biosynthesis_of_other_secondary_metabolites.Tropane__piperidine_and_pyridine_alkaloid_biosynthesis	3.201	C1	3.62e-05
f_09100_Metabolism.09107_Glycan_biosynthesis_and_metabolism.Lipopolysaccharide_biosynthesis	3.69519	C6	0.00427832
f_09180_Brite_Hierarchies.09181_Protein_families__metabolism.Glycosyltransferases	3.71402	C6	3.1e-06
f_09100_Metabolism.09106_Metabolism_of_other_amino_acids.Phosphonate_and_phosphinate_metabolism	2.88909		-
f_09150_Organismal_Systems.09152_Endocrine_system.Adipocytokine_signaling_pathway	2.85406	C1	4.53e-08
f_09190_Not_Included_in_Pathway_or_Brite.09194_Poorly_characterized	4.81725		-
f_09100_Metabolism.09103_Lipid_metabolism.Steroid_hormone_biosynthesis	2.07977		-
f_09100_Metabolism.09111_Xenobiotics_biodegradation_and_metabolism.Naphthalene_degradation	3.6169	C1	2.15e-07
f_09100_Metabolism.09105_Amino_acid_metabolism.Phenylalanine_metabolism	3.55369	C1	0.00123074
f_09100_Metabolism.09103_Lipid_metabolism.Linoleic_acid_metabolism	3.072	C3	3.28e-05
f_09140_Cellular_Processes.09142_Cell_motility.Bacterial_chemotaxis	3.77225		-
f_09100_Metabolism.09105_Amino_acid_metabolism.Alanine__aspartate_and_glutamate_metabolism	3.99631	C1	4.6e-08
f_09180_Brite_Hierarchies.09181_Protein_families__metabolism	4.78081	C6	0.000445983
f_09150_Organismal_Systems.09153_Circulatory_system	2.2341		1.91e-05
f_09100_Metabolism.09103_Lipid_metabolism.Glycerolipid_metabolism	3.66222	C3	0.00706706
f_09100_Metabolism.09110_Biosynthesis_of_other_secondary_metabolites.Isoquinoline_alkaloid_biosynthesis	2.85964	C1	0.00104543
f_09100_Metabolism.09111_Xenobiotics_biodegradation_and_metabolism.Bisphenol_degradation	3.18755	C3	3.06e-06
f_09160_Human_Diseases.09172_Infectious_diseases__Viral	1.09852		-
f_09180_Brite_Hierarchies.09183_Protein_families__signaling_and_cellular_processes.Secretion_system	4.40514		-
f_09120_Genetic_Information_Processing.09123_Folding__sorting_and_degradation.Sulfur_relay_system	3.66532		-
f_09150_Organismal_Systems.09159_Environmental_adaptation.Circadian_rhythm___plant	1.30502	C1	0.000103948
f_09150_Organismal_Systems.09151_Immune_system.RIG_I_like_receptor_signaling_pathway	1.82822		-
f_09100_Metabolism.09111_Xenobiotics_biodegradation_and_metabolism.Polycyclic_aromatic_hydrocarbon_degradation	3.14725	C3	0.000559287
f_09150_Organismal_Systems.09159_Environmental_adaptation.Plant_pathogen_interaction	3.17438	C1	7.79e-07
f_09100_Metabolism.09103_Lipid_metabolism.alpha_Linolenic_acid_metabolism	2.75106		-
f_09150_Organismal_Systems.09154_Digestive_system.Mineral_absorption	2.47714	C1	1.96e-07
f_09160_Human_Diseases.09167_Endocrine_and_metabolic_diseases.Type_I_diabetes_mellitus	2.64537		-
f_09180_Brite_Hierarchies.09182_Protein_families__genetic_information_processing.Chaperones_and_folding_catalysts	4.04035		-
f_09180_Brite_Hierarchies.09182_Protein_families__genetic_information_processing.Ubiquitin_system	2.53457		-
f_09130_Environmental_Information_Processing.09131_Membrane_transport.Phosphotransferase_system__PTS_	4.32916	C5	2.3e-07
f_09100_Metabolism.09103_Lipid_metabolism.Biosynthesis_of_unsaturated_fatty_acids	3.57172	C1	0.000731345
f_09180_Brite_Hierarchies.09183_Protein_families__signaling_and_cellular_processes	5.18001		-
f_09100_Metabolism.09109_Metabolism_of_terpenoids_and_polyketides.Biosynthesis_of_vancomycin_group_antibiotics	2.53234		-
f_09100_Metabolism.09111_Xenobiotics_biodegradation_and_metabolism.Dioxin_degradation	3.05905	C5	0.00106006
f_09160_Human_Diseases.09162_Cancers__Specific_types.Prostate_cancer	2.5277		1.78e-07
f_09180_Brite_Hierarchies.09181_Protein_families__metabolism.Lipid_biosynthesis_proteins	3.88506	C1	2.3e-07
f_09180_Brite_Hierarchies.09182_Protein_families__genetic_information_processing.DNA_replication_proteins	4.02097		-
f_09150_Organismal_Systems.09154_Digestive_system	2.93371	C1	8.1e-07
f_09130_Environmental_Information_Processing.09132_Signal_transduction.MAPK_signaling_pathway___yeast	2.75707		-
f_09100_Metabolism.09104_Nucleotide_metabolism.Purine_metabolism	4.38497		-
f_09100_Metabolism.09109_Metabolism_of_terpenoids_and_polyketides.Polyketide_sugar_unit_biosynthesis	3.07057		-
f_09100_Metabolism.09101_Carbohydrate_metabolism.C5_Branched_dibasic_acid_metabolism	3.47248	C6	0.00169932
f_09100_Metabolism.09101_Carbohydrate_metabolism.Citrate_cycle__TCA_cycle_	3.88764		-
f_09120_Genetic_Information_Processing.09123_Folding__sorting_and_degradation.RNA_degradation	3.65074	C1	7.93e-09
f_09150_Organismal_Systems.09159_Environmental_adaptation	3.18021	C1	1.12e-06
f_09180_Brite_Hierarchies.09182_Protein_families__genetic_information_processing.Transcription_machinery	3.86222	C1	3.27e-10
f_09100_Metabolism.09106_Metabolism_of_other_amino_acids.Cyanoamino_acid_metabolism	3.48064	C5	0.00297061
f_09180_Brite_Hierarchies.09183_Protein_families__signaling_and_cellular_processes.Cytoskeleton_proteins	3.36053	C1	1.72e-06
f_09100_Metabolism.09103_Lipid_metabolism.Fatty_acid_biosynthesis	3.76911		-
f_09120_Genetic_Information_Processing	4.76583		-
f_09100_Metabolism.09111_Xenobiotics_biodegradation_and_metabolism.Toluene_degradation	3.30463		-
f_09100_Metabolism.09102_Energy_metabolism.Methane_metabolism	4.01754	C5	8.56e-07
f_09100_Metabolism.09105_Amino_acid_metabolism.Valine__leucine_and_isoleucine_degradation	3.92729	C1	1.23e-06
f_09100_Metabolism.09101_Carbohydrate_metabolism.Inositol_phosphate_metabolism	3.43495		-
f_09100_Metabolism.09106_Metabolism_of_other_amino_acids	4.31535		-
f_09100_Metabolism.09105_Amino_acid_metabolism.Lysine_degradation	3.737	C1	3.57e-05
f_09100_Metabolism.09109_Metabolism_of_terpenoids_and_polyketides.Carotenoid_biosynthesis	2.79778	C1	3.45e-05
f_09140_Cellular_Processes	4.31812		-
f_09150_Organismal_Systems	3.92464	C1	2.39e-07
f_09100_Metabolism.09101_Carbohydrate_metabolism.Fructose_and_mannose_metabolism	4.18615	C5	1.08e-06
f_09150_Organismal_Systems.09154_Digestive_system.Bile_secretion	0.979924		-
f_09100_Metabolism.09110_Biosynthesis_of_other_secondary_metabolites.Phenylpropanoid_biosynthesis	3.16384	C5	7.44e-05
f_09120_Genetic_Information_Processing.09122_Translation.RNA_transport	3.16195		-
f_09160_Human_Diseases.09163_Immune_diseases	2.82699		-
f_09100_Metabolism.09101_Carbohydrate_metabolism	5.11512	C5	1.52e-06
f_09160_Human_Diseases.09171_Infectious_diseases__Bacterial.Staphylococcus_aureus_infection	3.04035		-
f_09190_Not_Included_in_Pathway_or_Brite.09191_Unclassified__metabolism.Lipid_metabolism	3.29953	C5	1.86e-06
f_09150_Organismal_Systems.09155_Excretory_system	2.71083		-
f_09160_Human_Diseases.09174_Infectious_diseases__Parasitic.Toxoplasmosis	1.03839		-
f_09160_Human_Diseases.09162_Cancers__Specific_types	2.88039		-
f_09100_Metabolism.09104_Nucleotide_metabolism.Pyrimidine_metabolism	4.239		-
f_09100_Metabolism.09102_Energy_metabolism.Sulfur_metabolism	3.52964	C6	0.00188147
f_09160_Human_Diseases.09162_Cancers__Specific_types.Bladder_cancer	2.22616	C6	0.000356168
f_09180_Brite_Hierarchies.09182_Protein_families__genetic_information_processing.DNA_repair_and_recombination_proteins	4.4496		-
f_09150_Organismal_Systems.09156_Nervous_system.Glutamatergic_synapse	2.99145	C1	3.83e-08
f_09100_Metabolism.09101_Carbohydrate_metabolism.Ascorbate_and_aldarate_metabolism	3.48898	C5	1.73e-06
f_09140_Cellular_Processes.09142_Cell_motility.Flagellar_assembly	3.8787		-
f_09160_Human_Diseases.09166_Cardiovascular_diseases.Viral_myocarditis	1.03859		-
f_09150_Organismal_Systems.09153_Circulatory_system.Cardiac_muscle_contraction	2.2341		1.91e-05
f_09120_Genetic_Information_Processing.09122_Translation.Ribosome_biogenesis_in_eukaryotes	2.75006	C1	1.16e-05
f_09180_Brite_Hierarchies.09183_Protein_families__signaling_and_cellular_processes.Bacterial_toxins	3.05194		-
f_09160_Human_Diseases.09174_Infectious_diseases__Parasitic	2.61661		-
f_09190_Not_Included_in_Pathway_or_Brite.09191_Unclassified__metabolism.Energy_metabolism	3.98619		-
f_09100_Metabolism.09109_Metabolism_of_terpenoids_and_polyketides.Biosynthesis_of_type_II_polyketide_products	1.77935	C1	9.55e-05
f_09100_Metabolism.09102_Energy_metabolism.Oxidative_phosphorylation	4.08966	C1	5.65e-07
f_09100_Metabolism.09102_Energy_metabolism.Carbon_fixation_in_photosynthetic_organisms	3.73806		-
f_09150_Organismal_Systems.09152_Endocrine_system.GnRH_signaling_pathway	1.4573		-
f_09120_Genetic_Information_Processing.09124_Replication_and_repair.Mismatch_repair	3.83412		-
f_09100_Metabolism.09111_Xenobiotics_biodegradation_and_metabolism.Chloroalkane_and_chloroalkene_degradation	3.59646	C1	2.96e-08
f_09100_Metabolism.09101_Carbohydrate_metabolism.Pyruvate_metabolism	4.10268		-
f_09140_Cellular_Processes.09143_Cell_growth_and_death.Apoptosis	2.07182		-
f_09100_Metabolism.09111_Xenobiotics_biodegradation_and_metabolism.Chlorocyclohexane_and_chlorobenzene_degradation	2.95414	C1	6.35e-05
f_09100_Metabolism.09109_Metabolism_of_terpenoids_and_polyketides.Biosynthesis_of_ansamycins	2.96237		-
f_09100_Metabolism.09101_Carbohydrate_metabolism.Amino_sugar_and_nucleotide_sugar_metabolism	4.2508	C5	5.84e-06
f_09100_Metabolism.09110_Biosynthesis_of_other_secondary_metabolites.Flavone_and_flavonol_biosynthesis	1.49597		-
f_09100_Metabolism.09103_Lipid_metabolism.Ether_lipid_metabolism	1.90934		-
f_09100_Metabolism.09105_Amino_acid_metabolism.Cysteine_and_methionine_metabolism	3.99465		-
f_09180_Brite_Hierarchies.09182_Protein_families__genetic_information_processing.Ribosome	4.31251		-
f_09100_Metabolism.09109_Metabolism_of_terpenoids_and_polyketides.Tetracycline_biosynthesis	3.27452		-
f_09150_Organismal_Systems.09152_Endocrine_system.Renin_angiotensin_system	1.78349		-
f_09150_Organismal_Systems.09152_Endocrine_system.Progesterone_mediated_oocyte_maturation	2.5277		1.78e-07
f_09100_Metabolism.09111_Xenobiotics_biodegradation_and_metabolism.Atrazine_degradation	2.7542		-
f_09130_Environmental_Information_Processing.09132_Signal_transduction	3.22052		-
f_09180_Brite_Hierarchies.09181_Protein_families__metabolism.Protein_kinases	3.72328		-
f_09100_Metabolism.09111_Xenobiotics_biodegradation_and_metabolism.Ethylbenzene_degradation	3.21517	C1	2.57e-08
f_09120_Genetic_Information_Processing.09122_Translation	4.10791		-
f_09100_Metabolism.09110_Biosynthesis_of_other_secondary_metabolites.Streptomycin_biosynthesis	3.37878		-
f_09150_Organismal_Systems.09154_Digestive_system.Protein_digestion_and_absorption	1.3214	C1	7.48e-05
f_09160_Human_Diseases.09162_Cancers__Specific_types.Colorectal_cancer	1.03839		-
f_09160_Human_Diseases.09164_Neurodegenerative_diseases	2.8989		-
f_09130_Environmental_Information_Processing.09131_Membrane_transport	4.87605	C5	8.28e-09
f_09160_Human_Diseases.09171_Infectious_diseases__Bacterial.Pertussis	3.39819	C6	0.00057196
f_09160_Human_Diseases.09171_Infectious_diseases__Bacterial	3.68565	C6	4.09e-07
f_09160_Human_Diseases.09161_Cancers__Overview	2.84709	C1	1.37e-07
f_09140_Cellular_Processes.09141_Transport_and_catabolism.Peroxisome	3.44642	C1	2.98e-07
f_09120_Genetic_Information_Processing.09123_Folding__sorting_and_degradation.Protein_export	3.7524		-
f_09100_Metabolism.09111_Xenobiotics_biodegradation_and_metabolism.Drug_metabolism___other_enzymes	3.45349		-
f_09100_Metabolism.09104_Nucleotide_metabolism	4.61676		-
f_09180_Brite_Hierarchies.09182_Protein_families__genetic_information_processing	5.01733		-
f_09160_Human_Diseases.09171_Infectious_diseases__Bacterial.Vibrio_cholerae_infection	1.3057	C1	9.35e-05
f_09190_Not_Included_in_Pathway_or_Brite.09191_Unclassified__metabolism.Carbohydrate_metabolism	3.25565		-
f_09180_Brite_Hierarchies.09181_Protein_families__metabolism.Lipopolysaccharide_biosynthesis_proteins	3.88506	C6	0.0059625
f_09100_Metabolism.09108_Metabolism_of_cofactors_and_vitamins.Biotin_metabolism	3.20663	C6	0.0365973
f_09100_Metabolism.09101_Carbohydrate_metabolism.Pentose_phosphate_pathway	3.95984	C5	1.82e-07
f_09100_Metabolism.09106_Metabolism_of_other_amino_acids.D_Alanine_metabolism	3.11256		-
f_09150_Organismal_Systems.09154_Digestive_system.Carbohydrate_digestion_and_absorption	2.72349	C1	2.27e-06
f_09160_Human_Diseases.09167_Endocrine_and_metabolic_diseases	2.9693	C6	0.00135319
f_09100_Metabolism.09105_Amino_acid_metabolism	4.99194	C1	3.1e-06
f_09100_Metabolism.09102_Energy_metabolism.Carbon_fixation_pathways_in_prokaryotes	4.04257	C1	3.61e-05
f_09160_Human_Diseases.09162_Cancers__Specific_types.Small_cell_lung_cancer	1.04538		-
f_09140_Cellular_Processes.09141_Transport_and_catabolism	3.46205	C1	1.61e-07
f_09100_Metabolism.09107_Glycan_biosynthesis_and_metabolism.Glycosaminoglycan_degradation	2.34542		2.77e-05
f_09120_Genetic_Information_Processing.09123_Folding__sorting_and_degradation	4.17203	C2	1.7e-06
f_09150_Organismal_Systems.09152_Endocrine_system.Insulin_signaling_pathway	2.86099		-
f_09160_Human_Diseases.09175_Drug_resistance__Antimicrobial	2.52894		-
f_09100_Metabolism.09108_Metabolism_of_cofactors_and_vitamins.Pantothenate_and_CoA_biosynthesis	3.76215	C6	0.00121429
f_09150_Organismal_Systems.09151_Immune_system.Fc_gamma_R_mediated_phagocytosis	1.4573		-
f_09140_Cellular_Processes.09142_Cell_motility	4.12976		-
f_09100_Metabolism.09106_Metabolism_of_other_amino_acids.D_Glutamine_and_D_glutamate_metabolism	3.19939		-
f_09130_Environmental_Information_Processing.09131_Membrane_transport.Bacterial_secretion_system	3.99617		-
f_09100_Metabolism.09101_Carbohydrate_metabolism.Propanoate_metabolism	3.98855	C1	1.69e-05
f_09100_Metabolism.09106_Metabolism_of_other_amino_acids.Glutathione_metabolism	3.70625		-
f_09100_Metabolism.09107_Glycan_biosynthesis_and_metabolism.Glycosphingolipid_biosynthesis___ganglio_series	2.34036		1.89e-05
f_09100_Metabolism.09103_Lipid_metabolism.Arachidonic_acid_metabolism	2.86353	C1	0.00235524
f_09120_Genetic_Information_Processing.09124_Replication_and_repair.Homologous_recombination	3.92292		-
f_09180_Brite_Hierarchies	5.49572	C6	5.26e-07
f_09160_Human_Diseases.09166_Cardiovascular_diseases	1.03859		-
f_09100_Metabolism.09109_Metabolism_of_terpenoids_and_polyketides.Geraniol_degradation	3.62539	C1	5.03e-05
f_09150_Organismal_Systems.09151_Immune_system.NOD_like_receptor_signaling_pathway	2.54477	C1	2.05e-07
f_09160_Human_Diseases.09171_Infectious_diseases__Bacterial.Bacterial_invasion_of_epithelial_cells	2.04985	C6	0.00341735
f_09100_Metabolism.09108_Metabolism_of_cofactors_and_vitamins.Riboflavin_metabolism	3.50694		-
f_09100_Metabolism.09101_Carbohydrate_metabolism.Butanoate_metabolism	3.99999		-
f_09100_Metabolism.09106_Metabolism_of_other_amino_acids.Selenocompound_metabolism	3.64679	C5	5.13e-06
f_09100_Metabolism.09107_Glycan_biosynthesis_and_metabolism	4.13758	C6	0.000269644
f_09100_Metabolism.09101_Carbohydrate_metabolism.Pentose_and_glucuronate_interconversions	3.77473	C5	1.15e-08
f_09150_Organismal_Systems.09152_Endocrine_system.PPAR_signaling_pathway	3.24803	C1	4.01e-07
f_09190_Not_Included_in_Pathway_or_Brite.09193_Unclassified__signaling_and_cellular_processes	4.17817		-
f_09100_Metabolism.09111_Xenobiotics_biodegradation_and_metabolism.Xylene_degradation	2.88311	C5	0.00185515
f_09120_Genetic_Information_Processing.09121_Transcription	3.2304		-
f_09100_Metabolism.09101_Carbohydrate_metabolism.Galactose_metabolism	3.90929	C5	1.79e-06
f_09100_Metabolism.09106_Metabolism_of_other_amino_acids.beta_Alanine_metabolism	3.69845	C1	6.59e-05
f_09100_Metabolism.09111_Xenobiotics_biodegradation_and_metabolism.Nitrotoluene_degradation	2.95111	C6	0.000941288
f_09180_Brite_Hierarchies.09181_Protein_families__metabolism.Peptidases	4.21893	C6	3.3e-05
f_09120_Genetic_Information_Processing.09124_Replication_and_repair.Nucleotide_excision_repair	3.47951		-
f_09160_Human_Diseases.09162_Cancers__Specific_types.Renal_cell_carcinoma	2.554		-
f_09180_Brite_Hierarchies.09183_Protein_families__signaling_and_cellular_processes.Bacterial_motility_proteins	4.26909		-
f_09190_Not_Included_in_Pathway_or_Brite.09193_Unclassified__signaling_and_cellular_processes.Others	4.17817		-
f_09160_Human_Diseases	3.95272	C6	1.27e-05
f_09130_Environmental_Information_Processing.09132_Signal_transduction.Phosphatidylinositol_signaling_system	3.06764		-
f_09100_Metabolism.09105_Amino_acid_metabolism.Tryptophan_metabolism	3.82769	C1	1.82e-05
f_09100_Metabolism.09103_Lipid_metabolism.Primary_bile_acid_biosynthesis	2.60184		-
f_09150_Organismal_Systems.09152_Endocrine_system	3.56047	C1	5.28e-07
f_09100_Metabolism.09102_Energy_metabolism	4.71514		-
f_09180_Brite_Hierarchies.09181_Protein_families__metabolism.Prenyltransferases	3.5263		-
f_09100_Metabolism.09108_Metabolism_of_cofactors_and_vitamins	4.6538		-
f_09190_Not_Included_in_Pathway_or_Brite.09194_Poorly_characterized.General_function_prediction_only	4.63055		-
f_09160_Human_Diseases.09174_Infectious_diseases__Parasitic.Amoebiasis	2.19912	C1	1.68e-09
f_09180_Brite_Hierarchies.09182_Protein_families__genetic_information_processing.Translation_factors	3.64702		-
f_09100_Metabolism.09105_Amino_acid_metabolism.Lysine_biosynthesis	3.81094		-
f_09140_Cellular_Processes.09143_Cell_growth_and_death.Meiosis___yeast	1.36021		-
f_09140_Cellular_Processes.09141_Transport_and_catabolism.Lysosome	2.36738		0.000105872
f_09100_Metabolism.09111_Xenobiotics_biodegradation_and_metabolism.Fluorobenzoate_degradation	2.69637		-
f_09100_Metabolism.09110_Biosynthesis_of_other_secondary_metabolites.Flavonoid_biosynthesis	1.61554	C1	6.09e-05
f_09120_Genetic_Information_Processing.09122_Translation.Aminoacyl_tRNA_biosynthesis	4.03518		-
f_09100_Metabolism.09108_Metabolism_of_cofactors_and_vitamins.Lipoic_acid_metabolism	2.95314		-
f_09100_Metabolism.09108_Metabolism_of_cofactors_and_vitamins.Retinol_metabolism	3.08158		-
f_09100_Metabolism.09111_Xenobiotics_biodegradation_and_metabolism.Caprolactam_degradation	3.41139		-
f_09100_Metabolism.09111_Xenobiotics_biodegradation_and_metabolism.Benzoate_degradation	3.80596		-
f_09100_Metabolism.09105_Amino_acid_metabolism.Phenylalanine__tyrosine_and_tryptophan_biosynthesis	3.87149		-
