# Supplementary material for: Dynamic changes of the gut microbial colonization in preterm infants with different time points after birth
Source: Front Microbiol. 2023 Feb 17;14:1078426. doi: 10.3389/fmicb.2023.1078426 (PMC9983350; doi:10.3389/fmicb.2023.1078426)
Supplement: Supplementary file 1 [file Data_Sheet_1.ZIP › Supplementry Table 6.xls]

## Sheet: feature_table_species_relative_
			Species Diversity
#OTU ID	C1	C2	C3	C4	C5	C6	Taxonomy
s_archaeon_enrichment_culture_clone_C1-20C-A	0	0.000208272	0	0	0	0	k_Archaea;p_Euryarchaeota;c_Methanobacteria;o_Methanobacteriales;f_Methanobacteriaceae;g_Methanobacterium;s_archaeon enrichment culture clone C1-20C-A
s_uncultured_Methanomassiliicoccus_sp.	0.000203575	6.94241e-05	0.000334071	0.000652483	0.000161816	8.87376e-05	k_Archaea;p_Euryarchaeota;c_Thermoplasmata;o_Methanomassiliicoccales;f_Methanomassiliicoccaceae;g_Methanomassiliicoccus;s_uncultured Methanomassiliicoccus sp.
c_Woesearchaeia	0.000276653	3.28851e-05	0.000777759	0.000276653	0.000187915	0.000203575	k_Archaea;p_Nanoarchaeaeota;c_Woesearchaeia;
g_Candidatus_Nitrosoarchaeum	0.000187915	9.50015e-05	0.00037583	0.00137282	0.000443688	3.6539e-05	k_Archaea;p_Thaumarchaeota;c_Nitrososphaeria;o_Nitrosopumilales;f_Nitrosopumilaceae;g_Candidatus Nitrosoarchaeum;
f_Nitrososphaeraceae	0.000219234	0.00145791	6.57702e-05	0.0190786	0.0146365	0.00823172	k_Archaea;p_Thaumarchaeota;c_Nitrososphaeria;o_Nitrososphaerales;f_Nitrososphaeraceae;
f_Blastocatellaceae	0.000208794	6.21163e-05	0.0216201	0.0190786	0.0146365	0.00823172	k_Bacteria;p_Acidobacteria;c_Blastocatellia Subgroup 4;o_Blastocatellales;f_Blastocatellaceae;
s_Subgroup_17_metagenome	0	3.28851e-05	0	0	0	0	k_Bacteria;p_Acidobacteria;c_Subgroup 17;o_metagenome;f_metagenome;g_metagenome;s_Subgroup 17 metagenome
s_Bifidobacterium_animalis	0	0.0031789	0.00185618	0.0146365	0.00126669	0.000130497	k_Bacteria;p_Actinobacteria;c_Actinobacteria;o_Bifidobacteriales;f_Bifidobacteriaceae;g_Bifidobacterium;s_Bifidobacterium animalis
g_Bifidobacterium	0.00678814	0.00237138	0.00329895	0.00374264	0.00370088	0.00815342	k_Bacteria;p_Actinobacteria;c_Actinobacteria;o_Bifidobacteriales;f_Bifidobacteriaceae;g_Bifidobacterium;
g_Gardnerella	0.00414515	5.84624e-05	0.000203575	0.000527206	0.000240114	0.000130497	k_Bacteria;p_Actinobacteria;c_Actinobacteria;o_Bifidobacteriales;f_Bifidobacteriaceae;g_Gardnerella;
g_Corynebacterium_1	0.000328851	0.00817743	0.000850837	0.000662922	0.000636823	0.000736	k_Bacteria;p_Actinobacteria;c_Actinobacteria;o_Corynebacteriales;f_Corynebacteriaceae;g_Corynebacterium 1;
s_uncultured_Micrococcineae_bacterium	0.00815342	0.000157118	0	0.00126669	0.000697895	0.000334071	k_Bacteria;p_Actinobacteria;c_Actinobacteria;o_Micrococcales;f_Microbacteriaceae;g_Candidatus Aquiluna;s_uncultured Micrococcineae bacterium
g_Rothia	1.62396e-05	0.00212657	0	3.13192e-05	0.0031789	0.000553305	k_Bacteria;p_Actinobacteria;c_Actinobacteria;o_Micrococcales;f_Micrococcaceae;g_Rothia;
f_Micrococcaceae	0	0	0	0	1.04397e-05	0	k_Bacteria;p_Actinobacteria;c_Actinobacteria;o_Micrococcales;f_Micrococcaceae;
g_Candidatus_Caldatribacterium	0.000219234	4.38468e-05	0.00037583	0.00137282	0.000443688	3.6539e-05	k_Bacteria;p_Atribacteria;c_Caldatribacteriia;o_Caldatribacteriales;f_Caldatribacteriaceae;g_Candidatus Caldatribacterium;
g_Proteiniphilum	0	0.000562701	0	0	0	0	k_Bacteria;p_Bacteroidetes;c_Bacteroidia;o_Bacteroidales;f_Dysgonomonadaceae;g_Proteiniphilum;
g_Prevotella_9	0.000203575	4.75007e-05	0.0216201	0.0190786	0.0146365	0.00823172	k_Bacteria;p_Bacteroidetes;c_Bacteroidia;o_Bacteroidales;f_Prevotellaceae;g_Prevotella 9;
s_Prevotella_bivia	0.087377	0.000321543	0.00075166	0.000605504	0.00038627	0.000208794	k_Bacteria;p_Bacteroidetes;c_Bacteroidia;o_Bacteroidales;f_Prevotellaceae;g_Prevotella;s_Prevotella bivia
s_Prevotella_bivia_DSM_20514	2.02995e-05	3.28851e-05	0	0	8.35178e-05	6.26383e-05	k_Bacteria;p_Bacteroidetes;c_Bacteroidia;o_Bacteroidales;f_Prevotellaceae;g_Prevotella;s_Prevotella bivia DSM 20514
s_Dinghuibacter_uncultured_prokaryote	0	0.000252119	6.57702e-05	0.0190786	0.0146365	0.00823172	k_Bacteria;p_Bacteroidetes;c_Bacteroidia;o_Chitinophagales;f_Chitinophagaceae;g_Dinghuibacter;s_Dinghuibacter uncultured prokaryote
g_Ferruginibacter	0	0.000416545	0	0	0	0	k_Bacteria;p_Bacteroidetes;c_Bacteroidia;o_Chitinophagales;f_Chitinophagaceae;g_Ferruginibacter;
g_Lacibacter	0	0.00044943	0	0	0	0	k_Bacteria;p_Bacteroidetes;c_Bacteroidia;o_Chitinophagales;f_Chitinophagaceae;g_Lacibacter;
g_Sediminibacterium	0	0.000372698	0.000334071	0.000652483	0.000161816	8.87376e-05	k_Bacteria;p_Bacteroidetes;c_Bacteroidia;o_Chitinophagales;f_Chitinophagaceae;g_Sediminibacterium;
g_Segetibacter	0	0.000270389	0	0	0	0	k_Bacteria;p_Bacteroidetes;c_Bacteroidia;o_Chitinophagales;f_Chitinophagaceae;g_Segetibacter;
g_Terrimonas	0	0.00230927	0.000777759	0.000276653	0.000187915	0.000203575	k_Bacteria;p_Bacteroidetes;c_Bacteroidia;o_Chitinophagales;f_Chitinophagaceae;g_Terrimonas;
s_Terrimonas_sp._16-45A	0	6.94241e-05	0	0	0	0	k_Bacteria;p_Bacteroidetes;c_Bacteroidia;o_Chitinophagales;f_Chitinophagaceae;g_uncultured;s_Terrimonas sp. 16-45A
s_uncultured_Chitinophaga_sp.	0	8.40398e-05	0	0	0	0	k_Bacteria;p_Bacteroidetes;c_Bacteroidia;o_Chitinophagales;f_Chitinophagaceae;g_uncultured;s_uncultured Chitinophaga sp.
f_Chitinophagaceae	0	0.000248465	0	0	0	0	k_Bacteria;p_Bacteroidetes;c_Bacteroidia;o_Chitinophagales;f_Chitinophagaceae;
s_uncultured_Haliscomenobacter_sp.	0	0.000197311	0	0.00126669	0.000697895	0.000334071	k_Bacteria;p_Bacteroidetes;c_Bacteroidia;o_Chitinophagales;f_Saprospiraceae;g_uncultured;s_uncultured Haliscomenobacter sp.
s_uncultured_marine_bacterium	0	0.00053347	0	0	0	0	k_Bacteria;p_Bacteroidetes;c_Bacteroidia;o_Chitinophagales;f_Saprospiraceae;g_uncultured;s_uncultured marine bacterium
g_Saprospiraceae_uncultured	0	0.00162599	0	0	0	0	k_Bacteria;p_Bacteroidetes;c_Bacteroidia;o_Chitinophagales;f_Saprospiraceae;g_uncultured;
f_Chitinophagales_uncultured	0	2.55773e-05	0	0	0	0	k_Bacteria;p_Bacteroidetes;c_Bacteroidia;o_Chitinophagales;f_uncultured;
s_Algoriphagus_uncultured_Bacteroidetes_bacterium	0	0.000120579	0	0	0	0	k_Bacteria;p_Bacteroidetes;c_Bacteroidia;o_Cytophagales;f_Cyclobacteriaceae;g_Algoriphagus;s_Algoriphagus uncultured Bacteroidetes bacterium
s_OLB12_uncultured_bacterium	0	0.000164426	0	0	0	0	k_Bacteria;p_Bacteroidetes;c_Bacteroidia;o_Cytophagales;f_Microscillaceae;g_OLB12;s_OLB12 uncultured bacterium
g_Lacihabitans	0.000130497	3.6539e-05	0.00037583	0.00137282	0.000443688	3.6539e-05	k_Bacteria;p_Bacteroidetes;c_Bacteroidia;o_Cytophagales;f_Spirosomaceae;g_Lacihabitans;
s_Ephemera_danica	0	0.000127887	0	0	0	0	k_Bacteria;p_Bacteroidetes;c_Bacteroidia;o_Cytophagales;f_Spirosomaceae;g_uncultured;s_Ephemera danica
s_Cryomorphaceae_uncultured_organism	0	8.40398e-05	0	0	0	0	k_Bacteria;p_Bacteroidetes;c_Bacteroidia;o_Flavobacteriales;f_Cryomorphaceae;g_uncultured;s_Cryomorphaceae uncultured organism
g_Cryomorphaceae_uncultured	0	0.000160772	0	0	0	0	k_Bacteria;p_Bacteroidetes;c_Bacteroidia;o_Flavobacteriales;f_Cryomorphaceae;g_uncultured;
s_Chryseobacterium indologenes	3.13192e-05	1.09617e-05	0.000527206	0.000203575	0.000240114	0.000130497	k_Bacteria;p_Bacteroidetes;c_Bacteroidia;o_Flavobacteriales;f_Flavobacteriaceae;g_Cryseobacterium;s_Cryseobacterium Indogenes
g_Chryseobacterium	2.08794e-05	0.0381534	0.0216201	0.0190786	0.0146365	0.00823172	k_Bacteria;p_Bacteroidetes;c_Bacteroidia;o_Flavobacteriales;f_Flavobacteriaceae;g_Chryseobacterium;
g_Gillisia	0	0.000708857	0	0.00126669	0.000697895	0.000334071	k_Bacteria;p_Bacteroidetes;c_Bacteroidia;o_Flavobacteriales;f_Flavobacteriaceae;g_Gillisia;
s_bacterium_K2-15	0	0.000263081	0.00329895	0.00374264	0.00370088	0.00815342	k_Bacteria;p_Bacteroidetes;c_Bacteroidia;o_Flavobacteriales;f_Flavobacteriaceae;g_Robiginitalea;s_bacterium K2-15
f_Flavobacteriaceae	0	0.000182695	0	0	0	0	k_Bacteria;p_Bacteroidetes;c_Bacteroidia;o_Flavobacteriales;f_Flavobacteriaceae;
g_Schleiferia	0	5.11546e-05	0	0	0	0	k_Bacteria;p_Bacteroidetes;c_Bacteroidia;o_Flavobacteriales;f_Schleiferiaceae;g_Schleiferia;
g_Pedobacter	0	6.57702e-05	0.000130497	0.000130497	4.69787e-05	0.000219234	k_Bacteria;p_Bacteroidetes;c_Bacteroidia;o_Sphingobacteriales;f_Sphingobacteriaceae;g_Pedobacter;
c_Bacteroidia	0	0.000109617	0.000777759	0.000276653	0.000187915	0.000203575	k_Bacteria;p_Bacteroidetes;c_Bacteroidia;
g_Balneolaceae_uncultured	0	0.000507892	6.57702e-05	0.0190786	0.0146365	0.00823172	k_Bacteria;p_Bacteroidetes;c_Rhodothermia;o_Balneolales;f_Balneolaceae;g_uncultured;
s_P2-11E_uncultured_bacterium	0	5.48085e-05	0	0	0	0	k_Bacteria;p_Chloroflexi;c_P2-11E;o_uncultured bacterium;f_uncultured bacterium;g_uncultured bacterium;s_P2-11E uncultured bacterium
g_Planktothrix_NIVA-CYA_15	0	4.01929e-05	0	0	0	0	k_Bacteria;p_Cyanobacteria;c_Oxyphotobacteria;o_Nostocales;f_Phormidiaceae;g_Planktothrix NIVA-CYA 15;
s_unidentified_marine_bacterioplankton	0	0.000237504	0.000334071	0.000652483	0.000161816	8.87376e-05	k_Bacteria;p_Cyanobacteria;c_Oxyphotobacteria;o_Synechococcales;f_Cyanobiaceae;g_Cyanobium PCC-6307;s_unidentified marine bacterioplankton
g_Cyanobium_PCC-6307	0	0.000460392	0.000130497	0	0	0	k_Bacteria;p_Cyanobacteria;c_Oxyphotobacteria;o_Synechococcales;f_Cyanobiaceae;g_Cyanobium PCC-6307;
g_Synechococcus_CC9902	0	0.002196	0.00329895	0.00374264	0.00370088	0.00815342	k_Bacteria;p_Cyanobacteria;c_Oxyphotobacteria;o_Synechococcales;f_Cyanobiaceae;g_Synechococcus CC9902;
f_Cyanobiaceae	0	0.000193657	0	0	0	0	k_Bacteria;p_Cyanobacteria;c_Oxyphotobacteria;o_Synechococcales;f_Cyanobiaceae;
s_Prochlorothrix_PCC-9006_uncultured_bacterium	0	8.40398e-05	0	0	0	0	k_Bacteria;p_Cyanobacteria;c_Oxyphotobacteria;o_Synechococcales;f_Prochlorotrichaceae;g_Prochlorothrix PCC-9006;s_Prochlorothrix PCC-9006 uncultured bacterium
s_Thermus_thermophilus	0.000600864	0.000632125	0.000558525	0.00039149	7.82979e-05	7.82979e-05	k_Bacteria;p_Deinococcus-Thermus;c_Deinococci;o_Thermales;f_Thermaceae;g_Thermus;s_Thermus thermophilus
g_Thermus	8.11978e-05	0	0	0	0	0	k_Bacteria;p_Deinococcus-Thermus;c_Deinococci;o_Thermales;f_Thermaceae;g_Thermus;
g_Anoxybacillus	3.24791e-05	0	6.26383e-05	3.13192e-05	0	0	k_Bacteria;p_Firmicutes;c_Bacilli;o_Bacillales;f_Bacillaceae;g_Anoxybacillus;
g_Bacillus	0.0030368	0.00295601	0.00407149	0.0031789	0.00275087	0.00174343	k_Bacteria;p_Firmicutes;c_Bacilli;o_Bacillales;f_Bacillaceae;g_Bacillus;
s_Exiguobacterium_sp._CQ5	0.00815342	1.09617e-05	0.00037583	0.00137282	0.000443688	3.6539e-05	k_Bacteria;p_Firmicutes;c_Bacilli;o_Bacillales;f_Family XII;g_Exiguobacterium;s_Exiguobacterium sp. CQ5
s_Exiguobacterium_sp._m030608c	0	0	5.21986e-05	0	0	0	k_Bacteria;p_Firmicutes;c_Bacilli;o_Bacillales;f_Family XII;g_Exiguobacterium;s_Exiguobacterium sp. m030608c
g_Exiguobacterium	0.620079	0.534153	0.344365	0.197561	0.0324206	0.070014	k_Bacteria;p_Firmicutes;c_Bacilli;o_Bacillales;f_Family XII;g_Exiguobacterium;
g_Staphylococcus	0.00120579	0.0044943	0.0044682	0.00173821	0.00102831	0.00267257	k_Bacteria;p_Firmicutes;c_Bacilli;o_Bacillales;f_Staphylococcaceae;g_Staphylococcus;
g_Enterococcus	0.0132637	0.0990098	0.359544	0.33891	0.434731	0.0564163	k_Bacteria;p_Firmicutes;c_Bacilli;o_Lactobacillales;f_Enterococcaceae;g_Enterococcus;
g_Lactobacillus	0.00815342	3.28851e-05	0.0216201	0.0190786	0.0146365	0.00823172	k_Bacteria;p_Firmicutes;c_Bacilli;o_Lactobacillales;f_Lactobacillaceae;g_Lactobacillus;
s_Lactococcus_sp._S23	0.000130497	8.76937e-05	0	0	0	0	k_Bacteria;p_Firmicutes;c_Bacilli;o_Lactobacillales;f_Streptococcaceae;g_Lactococcus;s_Lactococcus sp. S23
g_Lactococcus	0.00294748	0.00234215	0.00183739	0.00132062	0.000527206	0.000631603	k_Bacteria;p_Firmicutes;c_Bacilli;o_Lactobacillales;f_Streptococcaceae;g_Lactococcus;
g_Streptococcus	0.00402335	0.0913987	0.00766276	0.00502151	0.00499541	0.0217773	k_Bacteria;p_Firmicutes;c_Bacilli;o_Lactobacillales;f_Streptococcaceae;g_Streptococcus;
o_Lactobacillales	0	0	4.17589e-05	4.69787e-05	8.35178e-05	3.13192e-05	k_Bacteria;p_Firmicutes;c_Bacilli;o_Lactobacillales;
c_Bacilli	0.000174575	8.03859e-05	8.87376e-05	0	4.69787e-05	2.08794e-05	k_Bacteria;p_Firmicutes;c_Bacilli;
g_Clostridium_sensu_stricto_12	0.00374264	0.000551739	0	0	0	0	k_Bacteria;p_Firmicutes;c_Clostridia;o_Clostridiales;f_Clostridiaceae 1;g_Clostridium sensu stricto 12;
g_Clostridium_sensu_stricto_1	0.000836338	0.000847705	0.00169123	0.00447864	0.0121153	0.00514678	k_Bacteria;p_Firmicutes;c_Clostridia;o_Clostridiales;f_Clostridiaceae 1;g_Clostridium sensu stricto 1;
s_Oxobacter_uncultured_bacterium	0	2.19234e-05	0	0.00126669	0.000697895	0.000334071	k_Bacteria;p_Firmicutes;c_Clostridia;o_Clostridiales;f_Clostridiaceae 1;g_Oxobacter;s_Oxobacter uncultured bacterium
s_Anaerovirgula_sp._V37_02_1	0	0.000237504	0	0	0	0	k_Bacteria;p_Firmicutes;c_Clostridia;o_Clostridiales;f_Clostridiaceae 2;g_Anaerovirgula sp. V37_02_1;s_Anaerovirgula sp. V37_02_1
g_Tissierella	0	0.000204619	0.00329895	0.00374264	0.00370088	0.00815342	k_Bacteria;p_Firmicutes;c_Clostridia;o_Clostridiales;f_Family XI;g_Tissierella;
s_uncultured_Clostridiales_bacterium	0	5.48085e-05	0	0	0	0	k_Bacteria;p_Firmicutes;c_Clostridia;o_Clostridiales;f_Peptococcaceae;g_Desulfosporosinus;s_uncultured Clostridiales bacterium
s_Paeniclostridium_uncultured_bacterium	0.00203575	0.000146156	0.000777759	0.000276653	0.000187915	0.000203575	k_Bacteria;p_Firmicutes;c_Clostridia;o_Clostridiales;f_Peptostreptococcaceae;g_Paeniclostridium;s_Paeniclostridium uncultured bacterium
s_Romboutsia_timonensis	0	0.000237504	0	0	0	0	k_Bacteria;p_Firmicutes;c_Clostridia;o_Clostridiales;f_Peptostreptococcaceae;g_Romboutsia;s_Romboutsia timonensis
s_Clostridium_sp._strain_S6	0	0.000350775	0.000334071	0.000652483	0.000161816	8.87376e-05	k_Bacteria;p_Firmicutes;c_Clostridia;o_Clostridiales;f_Ruminococcaceae;g_Caproiciproducens;s_Clostridium sp. strain S6
g_Caproiciproducens	0	0.000650395	0	0	0	0	k_Bacteria;p_Firmicutes;c_Clostridia;o_Clostridiales;f_Ruminococcaceae;g_Caproiciproducens;
g_Ruminiclostridium_1	0	0.000241158	0.00329895	0.00374264	0.00370088	0.00815342	k_Bacteria;p_Firmicutes;c_Clostridia;o_Clostridiales;f_Ruminococcaceae;g_Ruminiclostridium 1;
s_Pelospora_uncultured_bacterium	0	0.000295966	0	0	0	0	k_Bacteria;p_Firmicutes;c_Clostridia;o_Clostridiales;f_Syntrophomonadaceae;g_Pelospora;s_Pelospora uncultured bacterium
g_Thermoanaerobacterium	0	5.11546e-05	0	0	0	0	k_Bacteria;p_Firmicutes;c_Clostridia;o_Thermoanaerobacterales;f_Family III;g_Thermoanaerobacterium;
s_uncultured_Thermoanaerobacterales_bacterium	0	4.38468e-05	0.00037583	0.00137282	0.000443688	3.6539e-05	k_Bacteria;p_Firmicutes;c_Clostridia;o_Thermoanaerobacterales;f_SRB2;g_uncultured Thermoanaerobacterales bacterium;s_uncultured Thermoanaerobacterales bacterium
s_Caldanaerobius_uncultured_Thermoanaerobacterales_bacterium	0	3.28851e-05	0.00329895	0.00374264	0.00370088	0.00815342	k_Bacteria;p_Firmicutes;c_Clostridia;o_Thermoanaerobacterales;f_Thermoanaerobacteraceae;g_Caldanaerobius;s_Caldanaerobius uncultured Thermoanaerobacterales bacterium
s_uncultured_Veillonellaceae_bacterium	0	3.6539e-06	0.000130497	0.000187915	4.69787e-05	0.000219234	k_Bacteria;p_Firmicutes;c_Negativicutes;o_Selenomonadales;f_Acidaminococcaceae;g_Phascolarctobacterium;s_uncultured Veillonellaceae bacterium
g_Veillonella	0.000807918	0.00109617	0.00129453	0.00124755	0.00203575	0.0926473	k_Bacteria;p_Firmicutes;c_Negativicutes;o_Selenomonadales;f_Veillonellaceae;g_Veillonella;
p_Firmicutes	0	0	0	1.04397e-05	0	0	k_Bacteria;p_Firmicutes;
s_Klebsiella_pneumoniae	0.000153464	0.00502151	0.00499541	0.0913987	2.55773e-05	6.57702e-05	k_Bacteria;p_Proteobacteria;c_Gammaproteobacteria;o_Enterobacteriales;f_Enterobacteriaceae;g_Klebsiella; s_Klebsiella_pneumonia
s_Candidatus_Sonnebornia_yantaiensis	0	8.03859e-05	0	0	0	0	k_Bacteria;p_Patescibacteria;c_Parcubacteria;o_Candidatus Kaiserbacteria;f_Candidatus Sonnebornia yantaiensis;g_Candidatus Sonnebornia yantaiensis;s_Candidatus Sonnebornia yantaiensis
s_marine_metagenome	0	9.50015e-05	0	0	0	0	k_Bacteria;p_Planctomycetes;c_OM190;o_marine metagenome;f_marine metagenome;g_marine metagenome;s_marine metagenome
c_OM190	0	2.92312e-05	0.000203575	0.000527206	0.000240114	0.000130497	k_Bacteria;p_Planctomycetes;c_OM190;
s_CL500-3_uncultured_bacterium	0	0.000127887	0	0	0	0	k_Bacteria;p_Planctomycetes;c_Phycisphaerae;o_Phycisphaerales;f_Phycisphaeraceae;g_CL500-3;s_CL500-3 uncultured bacterium
s_agricultural_soil_bacterium_SC-I-28	0	5.84624e-05	0	0	0	0	k_Bacteria;p_Planctomycetes;c_Planctomycetacia;o_Pirellulales;f_Pirellulaceae;g_Pirellula;s_agricultural soil bacterium SC-I-28
g_Pirellula	0	0.000116925	0	0	0	0	k_Bacteria;p_Planctomycetes;c_Planctomycetacia;o_Pirellulales;f_Pirellulaceae;g_Pirellula;
f_Pirellulaceae	0.000187915	6.57702e-05	0.0190786	0.0146365	0.00823172	0.00663966	k_Bacteria;p_Planctomycetes;c_Planctomycetacia;o_Pirellulales;f_Pirellulaceae;
g_Planctomicrobium	0	0.000354429	0	0.00126669	0.000697895	0.000334071	k_Bacteria;p_Planctomycetes;c_Planctomycetacia;o_Planctomycetales;f_Rubinisphaeraceae;g_Planctomicrobium;
g_SH-PL14	0	7.3078e-05	0	0	0	0	k_Bacteria;p_Planctomycetes;c_Planctomycetacia;o_Planctomycetales;f_Rubinisphaeraceae;g_SH-PL14;
s_Planctomycetales_uncultured_bacterium	0	2.55773e-05	0	0	0	0	k_Bacteria;p_Planctomycetes;c_Planctomycetacia;o_Planctomycetales;f_uncultured;g_uncultured bacterium;s_Planctomycetales uncultured bacterium
g_Azospirillum	2.02995e-05	0.00815342	0.000130497	0	0	0	k_Bacteria;p_Proteobacteria;c_Alphaproteobacteria;o_Azospirillales;f_Azospirillaceae;g_Azospirillum;
g_Brevundimonas	0.000860697	0.0012606	0.000777759	0.000276653	0.000187915	0.000203575	k_Bacteria;p_Proteobacteria;c_Alphaproteobacteria;o_Caulobacterales;f_Caulobacteraceae;g_Brevundimonas;
f_Caulobacteraceae	1.21797e-05	4.38468e-05	0	2.60993e-05	0	0	k_Bacteria;p_Proteobacteria;c_Alphaproteobacteria;o_Caulobacterales;f_Caulobacteraceae;
f_Xanthobacteraceae	0.00374264	5.48085e-05	0	0	0	0	k_Bacteria;p_Proteobacteria;c_Alphaproteobacteria;o_Rhizobiales;f_Xanthobacteraceae;
g_Nautella	0.000187915	0.000222888	0.00329895	0.00374264	0.00370088	0.00815342	k_Bacteria;p_Proteobacteria;c_Alphaproteobacteria;o_Rhodobacterales;f_Rhodobacteraceae;g_Nautella;
g_Ruegeria	0	8.03859e-05	0	0	0	0	k_Bacteria;p_Proteobacteria;c_Alphaproteobacteria;o_Rhodobacterales;f_Rhodobacteraceae;g_Ruegeria;
f_Rhodobacteraceae	0	0.00139214	0	0	0	0	k_Bacteria;p_Proteobacteria;c_Alphaproteobacteria;o_Rhodobacterales;f_Rhodobacteraceae;
s_Mitochondria_uncultured_bacterium	0	0.000105963	0.00119535	0	0	0	k_Bacteria;p_Proteobacteria;c_Alphaproteobacteria;o_Rickettsiales;f_Mitochondria;g_uncultured bacterium;s_Mitochondria uncultured bacterium
g_Erythrobacter	0	0.00016808	0.000334071	0.000652483	0.000161816	8.87376e-05	k_Bacteria;p_Proteobacteria;c_Alphaproteobacteria;o_Sphingomonadales;f_Sphingomonadaceae;g_Erythrobacter;
g_Novosphingobium	0	0.000343467	0.000130497	0	4.69787e-05	0.000219234	k_Bacteria;p_Proteobacteria;c_Alphaproteobacteria;o_Sphingomonadales;f_Sphingomonadaceae;g_Novosphingobium;
g_Porphyrobacter	0	1.46156e-05	0	0	0	0	k_Bacteria;p_Proteobacteria;c_Alphaproteobacteria;o_Sphingomonadales;f_Sphingomonadaceae;g_Porphyrobacter;
g_Sphingobium	0.000470947	0	0	0	0	0	k_Bacteria;p_Proteobacteria;c_Alphaproteobacteria;o_Sphingomonadales;f_Sphingomonadaceae;g_Sphingobium;
s_Sphingopyxis_sp._HLT2-36	0	0.00023385	0.000203575	0.000527206	0.000240114	0.000130497	k_Bacteria;p_Proteobacteria;c_Alphaproteobacteria;o_Sphingomonadales;f_Sphingomonadaceae;g_Sphingorhabdus;s_Sphingopyxis sp. HLT2-36
c_Alphaproteobacteria	0	0.000244811	0	0	3.13192e-05	0	k_Bacteria;p_Proteobacteria;c_Alphaproteobacteria;
g_Desulfovibrio	0	3.6539e-05	0	0	0	0	k_Bacteria;p_Proteobacteria;c_Deltaproteobacteria;o_Desulfovibrionales;f_Desulfovibrionaceae;g_Desulfovibrio;
g_Geobacter	0.000187915	0.000113271	0.00329895	0.00374264	0.00370088	0.00815342	k_Bacteria;p_Proteobacteria;c_Deltaproteobacteria;o_Desulfuromonadales;f_Geobacteraceae;g_Geobacter;
g_Oligoflexaceae_uncultured	0	3.6539e-05	0	0	0	0	k_Bacteria;p_Proteobacteria;c_Deltaproteobacteria;o_Oligoflexales;f_Oligoflexaceae;g_uncultured;
s_Alcaligenes_aquatilis	0	0.000160772	0	0	0	0	k_Bacteria;p_Proteobacteria;c_Gammaproteobacteria;o_Betaproteobacteriales;f_Burkholderiaceae;g_Alcaligenes;s_Alcaligenes aquatilis
g_Massilia	5.27786e-05	6.21163e-05	8.35178e-05	0	0	0	k_Bacteria;p_Proteobacteria;c_Gammaproteobacteria;o_Betaproteobacteriales;f_Burkholderiaceae;g_Massilia;
g_Ralstonia	1.62396e-05	0	0	0	0	0	k_Bacteria;p_Proteobacteria;c_Gammaproteobacteria;o_Betaproteobacteriales;f_Burkholderiaceae;g_Ralstonia;
g_Undibacterium	0.00374264	4.75007e-05	0	0	0	0	k_Bacteria;p_Proteobacteria;c_Gammaproteobacteria;o_Betaproteobacteriales;f_Burkholderiaceae;g_Undibacterium;
f_Burkholderiaceae	0.00104745	0.00134829	0.000793419	0.000600284	0.000140936	9.39575e-05	k_Bacteria;p_Proteobacteria;c_Gammaproteobacteria;o_Betaproteobacteriales;f_Burkholderiaceae;
g_Methyloversatilis	9.74374e-05	0	0	0	0	0	k_Bacteria;p_Proteobacteria;c_Gammaproteobacteria;o_Betaproteobacteriales;f_Rhodocyclaceae;g_Methyloversatilis;
s_uncultured_Pantoea_sp.	0	0	0		0	2.60993e-05	k_Bacteria;p_Proteobacteria;c_Gammaproteobacteria;o_Enterobacteriales;f_Enterobacteriaceae;g_Escherichia-Shigella;s_uncultured Pantoea sp.
s_Escherichia_coli	0.000860697	0.000276653	0.0012606	0.000777759	3.7539e-06	9.91773e-05	k_Bacteria;p_Proteobacteria;c_Gammaproteobacteria;o_Enterobacteriales;f_Enterobacteriaceae;g_Escherichia-Shigella; s_Escherichia_coli
g_Escherichia-Shigella	0.00673536	0.0051045	0.00578361	0.016808	0.0687038	0.381629	k_Bacteria;p_Proteobacteria;c_Gammaproteobacteria;o_Enterobacteriales;f_Enterobacteriaceae;g_Escherichia-Shigella;
g_Serratia	0.00074296	0.000800205	0.00125799	0.125684	0.0211509	0.00475529	k_Bacteria;p_Proteobacteria;c_Gammaproteobacteria;o_Enterobacteriales;f_Enterobacteriaceae;g_Serratia;
f_Enterobacteriaceae	0.132547	0.120776	0.107122	0.177016	0.365369	0.32634	k_Bacteria;p_Proteobacteria;c_Gammaproteobacteria;o_Enterobacteriales;f_Enterobacteriaceae;
s_Legionellaceae_unidentified_marine_bacterioplankton	0	3.28851e-05	0	0	0	0	k_Bacteria;p_Proteobacteria;c_Gammaproteobacteria;o_Legionellales;f_Legionellaceae;g_uncultured;s_Legionellaceae unidentified marine bacterioplankton
g_Halomonas	0	5.84624e-05	0.000130497	0.00815342	4.69787e-05	0.000219234	k_Bacteria;p_Proteobacteria;c_Gammaproteobacteria;o_Oceanospirillales;f_Halomonadaceae;g_Halomonas;
g_Haemophilus	0	0.000292312	0.00329895	0.00374264	0.00370088	0.00815342	k_Bacteria;p_Proteobacteria;c_Gammaproteobacteria;o_Pasteurellales;f_Pasteurellaceae;g_Haemophilus;
g_Acinetobacter	0.0780717	0.0695265	0.132276	0.0503978	0.086039	0.0189011	k_Bacteria;p_Proteobacteria;c_Gammaproteobacteria;o_Pseudomonadales;f_Moraxellaceae;g_Acinetobacter;
g_Pseudomonas	0.0276641	0.0216201	0.0190786	0.0146365	0.00823172	0.00663966	k_Bacteria;p_Proteobacteria;c_Gammaproteobacteria;o_Pseudomonadales;f_Pseudomonadaceae;g_Pseudomonas;
g_Stenotrophomonas	2.02995e-05	2.19234e-05	0	4.17589e-05	0.000777759	0.107122	k_Bacteria;p_Proteobacteria;c_Gammaproteobacteria;o_Xanthomonadales;f_Xanthomonadaceae;g_Stenotrophomonas;
g_Thermomonas	0	0.000105963	0	0	0	0	k_Bacteria;p_Proteobacteria;c_Gammaproteobacteria;o_Xanthomonadales;f_Xanthomonadaceae;g_Thermomonas;
c_Gammaproteobacteria	0	0	0	0.000271433	0.00129453	4.17589e-05	k_Bacteria;p_Proteobacteria;c_Gammaproteobacteria;
p_Proteobacteria	0.00110835	0.000803859	5.21986e-05	0.00075166	0.000266213	0	k_Bacteria;p_Proteobacteria;
g_Leptospira	3.24791e-05	0	0	0	0	0	k_Bacteria;p_Spirochaetes;c_Leptospirae;o_Leptospirales;f_Leptospiraceae;g_Leptospira;
g_Ureaplasma	2.84192e-05	0	0	0	0	0	k_Bacteria;p_Tenericutes;c_Mollicutes;o_Mycoplasmatales;f_Mycoplasmataceae;g_Ureaplasma;
o_Verrucomicrobiae_uncultured	0	3.6539e-06	0.000203575	0.000527206	0.000240114	0.000130497	k_Bacteria;p_Verrucomicrobia;c_Verrucomicrobiae;o_uncultured;
k_Bacteria	0.00343873	0.00207907	0.00037583	0.00137282	0.000443688	3.6539e-05	k_Bacteria;
D_10__Saccharomyces	0.00374264	0.00815342	9.91773e-05	6.26383e-05	0.107122	0	k_Eukaryota;p_Opisthokonta;c_Nucletmycea;o_Fungi;D_9__Saccharomycetaceae;D_10__Saccharomyces;
Unassigned	0.00126669	0.000697895	0.000334071	0.000652483	0.000161816	8.87376e-05	Unassigned;
